# Supplementary material for: A transcriptomics-based drug repositioning approach to identify drugs with similar activities for the treatment of muscle pathologies in spinal muscular atrophy (SMA) models
Source: Hum Mol Genet. 2023 Nov 8;33(5):400–25. doi: 10.1093/hmg/ddad192 (PMC10877467; doi:10.1093/hmg/ddad192)
Supplement: Supplementary_data_ddad192 [file supplementary_data_ddad192.zip]

Archive with 24 entries (24 files):
- Supplementary_data_ddad192/Figure S.1..pdf
- Supplementary_data_ddad192/Figure S.10..pdf
- Supplementary_data_ddad192/Figure S.11..pdf
- Supplementary_data_ddad192/Figure S.2..pdf
- Supplementary_data_ddad192/Figure S.3..pdf
- Supplementary_data_ddad192/Figure S.4..pdf
- Supplementary_data_ddad192/Figure S.6..pdf
- Supplementary_data_ddad192/Figure S.7..pdf
- Supplementary_data_ddad192/Figure S.8..pdf
- Supplementary_data_ddad192/Figure S.9..pdf
- Supplementary_data_ddad192/SUPPLEMENTARY FIGURE AND TABLE LEGENDS.docx
- Supplementary_data_ddad192/Table S1.docx
- Supplementary_data_ddad192/Table S10.xlsx
- Supplementary_data_ddad192/Table S11.xlsx
- Supplementary_data_ddad192/Table S12.xlsx
- Supplementary_data_ddad192/Table S13.docx
- Supplementary_data_ddad192/Table S2.docx
- Supplementary_data_ddad192/Table S3.xlsx
- Supplementary_data_ddad192/Table S4.xlsx
- Supplementary_data_ddad192/Table S5.xlsx
- Supplementary_data_ddad192/Table S6.xlsx
- Supplementary_data_ddad192/Table S7.xlsx
- Supplementary_data_ddad192/Table S8.xlsx
- Supplementary_data_ddad192/Table S9.xlsx
