# Supplementary material for: A transcriptomics-based drug repositioning approach to identify drugs with similar activities for the treatment of muscle pathologies in spinal muscular atrophy (SMA) models
Source: Hum Mol Genet. 2023 Nov 8;33(5):400–25. doi: 10.1093/hmg/ddad192 (PMC10877467; doi:10.1093/hmg/ddad192)
Supplement: Supplementary_data_ddad192 [file supplementary_data_ddad192.zip › Supplementary_data_ddad192/Table S3.xlsx]

## Sheet: Sheet1
	Table S.3. Significant differentially expressed genes (Log2FC > 0.6; FDR < 0.05) in skeletal muscle (triceps) between P7 untreated Smn-/-;SMN2 SMA and Smn+/-;SMN2 healthy mice.
	symbol	entrez	logfc	FDR
	Mt2	17750	6.84908	0
	Fkbp5	14229	5.84219	0
	Fbxo32	67731	5.60002	2.3e-270
	Egln3	112407	3.53165	2.72e-218
	Tfdp2	211586	3.3987	3.21e-159
	Il6ra	16194	4.53688	2.25e-158
	Tent5b	100342	6.72796	3.96e-151
	Acot1	26897	4.54475	4.44e-146
	Mt1	17748	6.15353	1.79e-143
	Prnd	26434	-6.24396	1.67e-138
	Fbxo31	76454	2.90415	3.27e-134
	Arrdc2	70807	5.46493	4.54e-133
	Mylk2	228785	2.96464	2.03e-128
	Tango2	27883	2.764	2.62e-124
	Glul	14645	3.71683	1.59e-122
	Cebpd	12609	3.80372	4.39e-119
	Dpep1	13479	4.24794	5.56e-112
	Angptl7	654812	5.68522	2.28e-111
	Pla2g12a	66350	3.23789	1.26e-110
	Prodh	19125	4.60068	1.22e-107
	Aldh1a1	11668	5.03884	9.87e-106
	Tacc2	57752	2.5441	3.01e-101
	Klf15	66277	3.17317	1.46e-100
	Bnip3	12176	2.37624	1.29e-92
	Apln	30878	-4.57857	1.81e-92
	Cdkn1a	12575	3.42352	2.01e-92
	Rilpl1	75695	2.80816	6.33e-92
	Hif3a	53417	4.59812	1.48e-91
	Plin4	57435	3.60286	1.21e-89
	Per1	18626	2.95882	8.77e-85
	Elmod3	232089	2.90355	1.29e-84
	Klhl38	268807	3.43408	2.49e-83
	Mybbp1a	18432	2.1405	1.37e-82
	Trim63	433766	3.99765	8.47e-82
	Srsf7	225027	-3.09124	1.47e-81
	Tfrc	22042	-3.28907	2.09e-81
	A930003A15Rik	68162	-4.0811	2.59e-80
	Peg10	170676	-4.46295	4.94e-80
	Myh14	71960	2.3388	2.65e-77
	Klf9	16601	2.65813	3.42e-76
	Zbtb16	235320	3.72972	3.69e-75
	Ky	16716	-4.00601	5.81e-75
	Chac1	69065	4.48095	3.01e-74
	Snrnp200	320632	1.98539	8.78e-72
	Cdkal1	68916	2.58752	1.65e-71
	Nrep	27528	-2.27275	2.22e-71
	Ggt5	23887	3.06131	2.02e-70
	Gask1b	68659	-2.43795	2.14e-70
	Apod	11815	3.7715	4.05e-70
	Lrg1	76905	2.76206	1.3e-69
	Ankrd55	77318	5.92924	1.59e-69
	Dnajc21	78244	1.90717	2.34e-69
	Arhgap26	71302	2.48796	2.89e-69
	Top2a	21973	-3.77095	4.44e-69
	Mknk2	17347	1.89274	4.47e-68
	Ehd3	57440	3.36575	3.71e-67
	Clip4	78785	2.35664	1.71e-66
	Klhl33	546611	2.48788	9.11e-65
	Ctsl	13039	2.13616	9.78e-65
	Lpin1	14245	2.99275	1.78e-64
	Serpina3n	20716	4.96809	1.82e-64
	Gng11	66066	-2.15122	1.21e-63
	Thrsp	21835	-2.67424	1.89e-63
	2410006H16Rik	69221	2.15752	2.63e-63
	Serpinb6a	20719	2.06313	3.55e-63
	Pitx3	18742	2.19511	5.7e-63
	Retsat	67442	2.53912	5.84e-63
	Pnpla2	66853	2.90253	9.57e-63
	Ptcd1	71799	2.26284	3.03e-62
	Fbxl22	74165	-3.06169	1.14e-61
	Cnksr1	194231	4.17375	1.21e-61
	Tmsb4x	19241	-2.31729	2.03e-61
	Ybx3	56449	2.11122	4.98e-61
	Ccdc192	75444	5.03778	3.69e-60
	Eif4b	75705	1.89466	1.69e-59
	Ank3	11735	1.87762	2.25e-59
	Ehd2	259300	-2.31674	1.93e-58
	Prpf3	70767	2.48224	1.99e-58
	Aplnr	23796	-3.5686	1.43e-57
	Naa25	231713	2.10111	2.12e-56
	Atp1a2	98660	2.08047	2.27e-56
	Tns1	21961	2.06688	2.51e-56
	Spock2	94214	3.97858	3.11e-56
	Snrnp48	67797	2.40561	4.45e-56
	Depp1	213393	3.76865	1.38e-55
	Tpsab1	100503895	3.46405	1.84e-55
	Oat	18242	2.21349	2.79e-55
	Pik3r1	18708	2.92138	1.03e-54
	Selenoo	223776	2.20609	2.77e-54
	Naca	17938	1.96065	3.19e-54
	Art3	109979	2.58704	4.3e-53
	Ldlrad3	241576	2.88027	8.65e-52
	Serpinh1	12406	-2.18219	1.42e-51
	Ndrg2	29811	1.62079	1.55e-51
	6430571L13Rik	235599	-2.11046	2.03e-51
	Mn1	433938	1.97343	3.48e-51
	Rrad	56437	-3.49479	3.69e-51
	Selenbp1	20341	2.76102	6.57e-51
	Pcdh12	53601	-3.72198	1.44e-50
	Clpx	270166	1.87879	2.9e-50
	Odf2	18286	2.08859	4.49e-50
	C1qtnf3	81799	-2.26052	7.98e-50
	Ccnk	12454	1.96624	2.13e-49
	Zfas1	68949	1.94222	3.12e-49
	Cxcl12	20315	-2.18837	3.12e-49
	Supt5	20924	1.8058	3.57e-49
	Lmod2	93677	2.43687	6.33e-49
	Ginm1	215751	1.63956	1.27e-48
	Igfbp5	16011	-2.21668	1.28e-48
	Gm12408	100040557	-3.49098	1.33e-48
	Mtmr14	97287	1.99468	1.43e-48
	Wdtc1	230796	1.75192	1.76e-48
	Cav1	12389	-2.1251	3.56e-48
	Gm11827	100503518	6.55539	3.88e-48
	Mest	17294	-3.564	3.88e-48
	Ccna2	12428	-3.60088	4.58e-48
	Acot2	171210	2.50232	5.47e-48
	Ddx23	74351	1.62985	5.6e-48
	Cd34	12490	-1.84707	7.05e-48
	Rorc	19885	2.02576	1.21e-47
	Dym	69190	1.88447	1.87e-47
	Sh2b2	23921	2.02094	2.11e-47
	Trp53inp1	60599	2.00715	2.13e-47
	Cep85l	100038725	3.61442	2.55e-47
	Srsf3	20383	-1.90105	1e-46
	Nkain1	67149	-2.71133	1.1e-46
	Rflnb	76566	-1.91141	1.21e-46
	Gyg	27357	1.62147	1.48e-46
	Ankrd9	74251	2.34651	1.7e-46
	Nes	18008	-2.52676	2.21e-46
	Dok4	114255	-2.91397	2.25e-46
	Usp13	72607	2.15867	4e-46
	Cenpf	108000	-4.09999	6.07e-46
	Lmnb2	16907	-2.97983	8.09e-46
	Pim3	223775	2.13647	9.55e-46
	Mybpc2	233199	1.9561	5.27e-45
	Bag2	213539	-2.02311	1.3e-44
	Glipr2	384009	-2.55775	2.1e-44
	Akap8l	54194	1.80938	2.33e-44
	Mocs1	56738	2.27181	3.35e-44
	Errfi1	74155	2.01987	3.46e-44
	Hdhd3	72748	-3.59518	6.48e-44
	Sgca	20391	1.87683	7.68e-44
	Eif3c	56347	1.4815	1.16e-43
	Calm1	12313	-1.66757	1.26e-43
	Tob2	57259	2.29173	1.62e-43
	Snta1	20648	2.23699	1.33e-42
	Cdhr3	68764	3.14627	1.77e-42
	Rere	68703	1.61469	1.84e-42
	Tuba1a	22142	-2.13759	2.29e-42
	Gnmt	14711	4.39294	3.2e-42
	Cebpb	12608	2.57015	3.2e-42
	Pclaf	68026	-4.31245	3.6e-42
	Echs1	93747	1.42426	5.3e-42
	Ppp1r1a	58200	1.79573	8.84e-42
	Zfyve1	217695	2.04668	9.2e-42
	Pnmal2	434128	-2.46182	9.27e-42
	Zkscan17	268417	2.30254	1.11e-41
	Rab12	19328	2.06978	1.6e-41
	Alpk2	225638	1.78952	2.6e-41
	Slc10a6	75750	4.58065	6.23e-41
	Srsf1	110809	-2.28249	9.64e-41
	Jmy	57748	1.94641	1.05e-40
	Nploc4	217365	1.43365	1.1e-40
	E230001N04Rik	320187	5.99967	1.31e-40
	Plin3	66905	2.44516	1.34e-40
	R3hdm1	226412	1.9124	1.97e-40
	Frzb	20378	-2.36756	2.44e-40
	Ezh1	14055	1.90524	3.53e-40
	Vstm4	320736	-2.71687	4.03e-40
	Atp2a1	11937	1.67023	4.03e-40
	Myoz1	59011	1.7729	8.49e-40
	Spsb1	74646	2.75512	8.75e-40
	Calm2	12314	-1.95228	1.3e-39
	Sytl2	83671	-2.68237	1.3e-39
	Eif1	20918	1.72034	1.38e-39
	Mir22hg	100042498	-1.94861	1.59e-39
	Trip10	106628	1.6566	3.13e-39
	G0s2	14373	-2.56562	4.24e-39
	Rgcc	66214	2.23039	5.79e-39
	Azin1	54375	-2.18476	8.75e-39
	Bcat2	12036	2.04857	9.5e-39
	Pink1	68943	1.41953	1.04e-38
	Tpp2	22019	1.71735	2.34e-38
	Dnajb12	56709	1.74693	2.42e-38
	Calcoco1	67488	1.91415	2.71e-38
	Uros	22276	-2.05165	2.76e-38
	Gadd45g	23882	2.95798	3.24e-38
	Grem2	23893	-4.06756	3.3e-38
	Tnfaip2	21928	-3.16664	8.36e-38
	E2f2	242705	-3.24809	1.16e-37
	Mcm5	17218	-3.21187	1.25e-37
	Txnip	56338	1.588	1.76e-37
	Wnk2	75607	2.17007	2.31e-37
	Marcks	17118	-1.77155	3.35e-37
	Hsd17b14	66065	4.39443	3.42e-37
	Lrrc2	74249	2.95661	3.57e-37
	Sik3	70661	1.91102	3.67e-37
	Acvr2b	11481	2.08379	4.39e-37
	Synj2	20975	1.75366	4.74e-37
	Col15a1	12819	-2.25501	6.05e-37
	Ptn	19242	-2.53245	5.33e-36
	Pygm	19309	1.59407	5.9e-36
	Igfn1	226438	3.31173	1.1e-35
	Maff	17133	2.51293	1.48e-35
	Zfp622	52521	1.59105	1.53e-35
	Ptges3l	73635	-2.03988	1.63e-35
	Map1lc3a	66734	1.36858	2.07e-35
	Map2k6	26399	-2.13593	2.23e-35
	Tor1aip1	208263	1.69333	2.35e-35
	Nfkbia	18035	1.86066	4.79e-35
	Fxr2	23879	1.5074	5.29e-35
	Ube4a	140630	1.88695	8.86e-35
	Nub1	53312	1.56353	1.17e-34
	Fdft1	14137	2.0284	1.32e-34
	Mfsd4a	213006	2.71884	1.5e-34
	Pdk4	27273	2.56382	1.93e-34
	Sec24a	77371	2.17654	1.98e-34
	Egfr	13649	2.58602	2.51e-34
	Slc17a7	72961	-4.04398	9.11e-34
	Epb41l4aos	69749	2.18734	1.05e-33
	Eif2b5	224045	1.38503	1.09e-33
	Rnpc3	67225	2.10713	1.15e-33
	Mlph	171531	4.10682	1.27e-33
	Pitpnc1	71795	1.29559	1.28e-33
	Ddc	13195	-2.27835	1.4e-33
	Tk1	21877	-3.66989	1.47e-33
	Sqstm1	18412	1.96688	1.65e-33
	Eef2	13629	1.69756	1.73e-33
	Klhl21	242785	1.3913	1.88e-33
	Bag6	224727	1.65985	2.7e-33
	Tcap	21393	2.04432	2.83e-33
	Serpinb1c	380839	3.07918	2.9e-33
	Slc20a2	20516	1.67453	4.07e-33
	Sesn1	140742	1.61038	5.09e-33
	Map3k6	53608	4.32611	6.41e-33
	Nell2	54003	5.15888	7.08e-33
	2310061I04Rik	69662	1.76864	8.37e-33
	Sidt2	214597	1.46542	1.06e-32
	Rgs2	19735	-1.76063	1.14e-32
	Xdh	22436	3.36827	2.28e-32
	Bckdha	12039	1.42126	2.37e-32
	Smcr8	237782	2.24067	3.13e-32
	Atp6v1h	108664	1.82861	5.03e-32
	B4galt6	56386	-1.82032	5.13e-32
	Mcm2	17216	-2.6792	5.65e-32
	Phlda3	27280	3.04157	6.11e-32
	Trim54	58522	1.65558	8.1e-32
	Sh3glb1	54673	1.28913	9.74e-32
	Gucd1	68778	1.77699	1.01e-31
	Idh1	15926	1.58704	1.17e-31
	Macir	52392	-2.51221	1.29e-31
	Tceal9	22381	-1.54755	1.31e-31
	Rhou	69581	3.13561	1.34e-31
	Mafk	17135	1.69252	1.9e-31
	Dusp26	66959	2.19871	2.48e-31
	Snrpa1	68981	1.88707	2.77e-31
	Eif3a	13669	1.71015	3.11e-31
	Nfil3	18030	1.4986	4.28e-31
	Fhl3	14201	2.14921	4.4e-31
	Kdm7a	338523	1.49365	4.96e-31
	Foxj3	230700	1.55276	5.04e-31
	Dusp7	235584	2.29966	5.88e-31
	Ccnd1	12443	-1.84472	7.39e-31
	Cish	12700	1.97342	8.12e-31
	Des	13346	1.58168	8.36e-31
	Ddrgk1	77006	1.30727	9.1e-31
	Foxo1	56458	2.3358	9.46e-31
	Prkag3	241113	-2.41419	1.14e-30
	Chd4	107932	1.32205	1.3e-30
	Dach1	13134	-2.51986	1.34e-30
	Eif2b1	209354	1.31587	1.42e-30
	Psmd4	19185	1.54579	1.62e-30
	Cacng1	12299	1.75257	1.64e-30
	Tbc1d17	233204	1.8404	1.66e-30
	Fam111a	107373	-2.17235	1.96e-30
	Efr3b	668212	-2.70076	2.03e-30
	Slc25a12	78830	1.35469	2.9e-30
	Washc1	68767	1.72411	3.23e-30
	Pcnt	18541	1.43049	3.49e-30
	Tpm4	326618	-2.2076	3.53e-30
	Acta1	11459	1.69988	3.53e-30
	Gpi1	14751	1.49531	4.22e-30
	Ipo13	230673	1.41968	5.12e-30
	Icam2	15896	-2.06647	5.38e-30
	Mast2	17776	1.35982	5.82e-30
	Ankrd11	77087	1.70807	6.03e-30
	Oxct1	67041	-1.38625	6.1e-30
	Dynll1	56455	-2.11083	6.29e-30
	Sema3c	20348	-1.70086	6.68e-30
	Pxdn	69675	-1.95884	6.88e-30
	Gap43	14432	-3.11742	6.96e-30
	Cep131	12009	1.85702	7.95e-30
	Crebrf	77128	1.87479	8.01e-30
	Etfdh	66841	1.3014	1.04e-29
	Stmn1	16765	-3.30916	1.06e-29
	E030003E18Rik	320092	4.77423	1.23e-29
	Riok3	66878	1.38926	1.23e-29
	Vars	22321	1.86539	1.45e-29
	Pex6	224824	1.70185	1.45e-29
	Dmpk	13400	-1.30297	1.48e-29
	Ppm1d	53892	1.82304	1.59e-29
	Xrcc5	22596	-2.05505	1.8e-29
	Etf1	225363	1.25787	1.82e-29
	Abca1	11303	2.43939	2.25e-29
	Tspan9	109246	-2.06057	2.96e-29
	Mars1	216443	1.35744	3.09e-29
	Dgat2	67800	2.78088	3.65e-29
	Arhgap18	73910	-2.20673	4.05e-29
	Mcm6	17219	-3.6671	4.33e-29
	Car2	12349	-1.67803	4.56e-29
	Pnrc1	108767	1.67282	4.92e-29
	Mki67	17345	-3.2689	5.73e-29
	Maf1	68877	1.35842	6.16e-29
	Prc1	233406	-3.87358	6.51e-29
	Ctxn3	629147	3.15993	7.63e-29
	Bcl2l1	12048	2.09069	8.46e-29
	Prima1	170952	4.8217	1.02e-28
	Tomm40l	641376	-1.44301	1.08e-28
	Agrn	11603	-1.60798	1.14e-28
	Foxk1	17425	2.18139	1.19e-28
	Pde4d	238871	1.78752	1.65e-28
	Pank4	269614	1.3115	2.14e-28
	Taf1d	75316	2.09345	2.16e-28
	Sympk	68188	1.29148	2.51e-28
	Hspb7	29818	1.78544	2.73e-28
	Npm1	18148	1.30169	3.2e-28
	Myh1	17879	1.69964	3.47e-28
	Osbp2	74309	4.15065	3.61e-28
	Fhl2	14200	-2.23262	4.63e-28
	Cast	12380	1.48316	4.84e-28
	Slc15a4	100561	1.53335	5.69e-28
	Dctn1	13191	1.16449	5.95e-28
	Gns	75612	1.3814	6.04e-28
	Coa3	52469	-1.60395	6.37e-28
	Dtl	76843	-3.50071	7.29e-28
	Pim1	18712	1.95106	8.32e-28
	Pimreg	109212	-5.19709	8.57e-28
	Pdlim5	56376	1.56132	1.11e-27
	A930018M24Rik	328399	1.95444	1.29e-27
	Polr3k	67005	-2.02257	1.36e-27
	Adh1	11522	2.71323	1.36e-27
	Acy1	109652	1.97853	1.76e-27
	Eprs	107508	1.51424	1.84e-27
	Cidea	12683	1.89984	1.93e-27
	Pygo1	72135	2.54229	1.95e-27
	Kdr	16542	-1.92565	2.07e-27
	Vmp1	75909	1.41844	2.31e-27
	Dnttip2	99480	1.59793	2.82e-27
	Rbm38	56190	1.46203	3.06e-27
	Plxnd1	67784	-1.71771	3.38e-27
	Cul4b	72584	1.52991	3.44e-27
	Inka2	109050	-2.96019	3.94e-27
	Birc5	11799	-3.06923	4.58e-27
	Pbk	52033	-4.87279	4.99e-27
	Vwa1	246228	-1.43359	5.47e-27
	4430402I18Rik	381218	2.6844	5.96e-27
	Map1lc3b	67443	1.3117	7.89e-27
	Smad4	17128	1.4369	8.02e-27
	Kcmf1	74287	1.27968	8.49e-27
	Prkcq	18761	1.359	9.65e-27
	Trim7	94089	-1.6836	1e-26
	Gpnmb	93695	4.24402	1.1e-26
	Gapdh	14433	2.04767	1.21e-26
	Gtpbp4	69237	1.35494	1.27e-26
	Exoc3l4	74190	-3.74773	1.63e-26
	Igfbp3	16009	1.88271	2.03e-26
	Ppp1r27	68701	-2.28957	2.11e-26
	Mymx	653016	-3.2447	2.77e-26
	Tmem72	319776	-5.36203	2.88e-26
	Aldoart1	353204	1.69775	2.95e-26
	Arfgap3	66251	2.12079	2.98e-26
	Tgfbr3	21814	1.68101	3.39e-26
	Erlec1	66753	1.32338	3.88e-26
	Hgs	15239	1.99023	4.08e-26
	Ucp2	22228	2.22631	4.42e-26
	Rora	19883	2.07335	5.22e-26
	Gnb3	14695	-1.78469	5.67e-26
	Rbl2	19651	1.82645	6.02e-26
	Syf2	68592	1.26928	8.55e-26
	Cir1	66935	2.13252	1.01e-25
	Hspa12b	72630	-1.98148	1.05e-25
	Mlec	109154	-1.31925	1.06e-25
	Stk24	223255	1.60864	1.24e-25
	Stt3b	68292	1.59717	1.27e-25
	Phldb2	208177	-1.91347	1.29e-25
	Bcl6b	12029	-2.32089	1.54e-25
	Mlycd	56690	1.43038	1.61e-25
	Pomk	74653	-2.6527	1.93e-25
	Ccne1	12447	-2.6962	2.13e-25
	Mef2d	17261	1.26098	2.23e-25
	Ggnbp2	217039	1.62012	2.26e-25
	Slc43a1	72401	2.50929	2.29e-25
	Gm826	329554	3.92537	2.9e-25
	Clip1	56430	1.60015	2.93e-25
	Myoz3	170947	-1.90772	2.94e-25
	Tmx2	66958	-1.95902	3.1e-25
	Ranbp1	19385	-1.38242	3.24e-25
	Hectd1	207304	1.8728	3.54e-25
	Rab9	56382	1.38295	3.75e-25
	Gna13	14674	1.256	4.06e-25
	Adssl1	11565	1.66752	4.23e-25
	Golga2	99412	1.18706	5.31e-25
	Agap3	213990	1.39679	5.31e-25
	Paqr9	75552	-2.14854	6.66e-25
	Klk1b26	16618	5.53694	6.68e-25
	Slc25a19	67283	-1.61813	7.43e-25
	Prg4	96875	3.92451	9.74e-25
	Smndc1	76479	1.2998	9.91e-25
	Sesn3	75747	-2.93964	1.02e-24
	Smim11	68936	-1.51046	1.09e-24
	Mamstr	74490	-1.79638	1.2e-24
	Abcf2	27407	1.3611	1.3e-24
	Hnrnph1	59013	-1.40718	1.43e-24
	Mapkapk3	102626	1.68534	1.59e-24
	Zmiz1	328365	1.78735	1.62e-24
	Tpm2	22004	1.14479	1.71e-24
	Phf3	213109	1.42344	1.85e-24
	Micall1	27008	1.82383	1.85e-24
	Chrnb1	11443	-1.89403	2.09e-24
	Farp2	227377	1.61455	2.12e-24
	Tmem43	74122	1.55319	2.17e-24
	Pea15a	18611	-1.72511	2.27e-24
	Mcl1	17210	1.41044	2.34e-24
	Racgap1	26934	-2.82369	2.42e-24
	Lgals3	16854	3.079	2.45e-24
	Col26a1	140709	-2.03435	2.55e-24
	Eci2	23986	1.14536	2.77e-24
	Mettl21c	433294	-1.95285	2.84e-24
	Gm14964	100008567	2.72349	3.48e-24
	Rabggtb	19352	1.43375	3.67e-24
	Kat8	67773	1.50568	4.33e-24
	Tmsb10	19240	-2.22621	4.51e-24
	Idh3g	15929	1.33856	5.31e-24
	Med25	75613	1.23853	5.34e-24
	Sctr	319229	2.46654	5.54e-24
	Lxn	17035	-2.89521	8.22e-24
	Sec63	140740	1.2386	8.56e-24
	Sar1b	66397	1.23478	8.87e-24
	Slc35e4	103710	1.41636	9.07e-24
	Dync1li1	235661	1.36575	9.45e-24
	Pcyt1a	13026	1.15825	9.7e-24
	Lrrc58	320184	1.64802	1.08e-23
	Id3	15903	-1.41608	1.2e-23
	Cpt2	12896	1.40033	1.29e-23
	Mrtfa	223701	-1.82438	1.33e-23
	Glrx3	30926	1.26448	1.43e-23
	Foxo4	54601	1.54582	1.65e-23
	Ppm1f	68606	-1.53084	1.74e-23
	Tspan6	56496	-1.63093	2e-23
	Noc2l	57741	1.38165	2.11e-23
	Sdc2	15529	-1.32397	2.45e-23
	Sec14l1	74136	1.14732	2.6e-23
	Clpb	20480	1.2858	2.65e-23
	Rxrb	20182	1.41515	2.79e-23
	Ccpg1	72278	1.28844	2.94e-23
	Vasp	22323	-1.45514	2.95e-23
	Anxa11	11744	1.55656	3.02e-23
	Aen	68048	1.52801	3.09e-23
	Asb12	70392	1.73097	3.12e-23
	Hopx	74318	1.58175	3.18e-23
	Pnmt	18948	4.06611	3.46e-23
	Ssh2	237860	1.55286	3.61e-23
	Ptprs	19280	-1.7106	3.66e-23
	Flii	14248	1.29513	3.81e-23
	Nxpe3	385658	2.61607	3.91e-23
	Cracd	320827	2.37488	3.95e-23
	Tram2	170829	1.93732	3.98e-23
	Tra2b	20462	-1.6667	4.07e-23
	Thra	21833	1.20336	4.3e-23
	Ppil1	68816	-1.71719	4.42e-23
	H2ac15	319169	-3.55611	4.85e-23
	Slc7a8	50934	2.59147	4.96e-23
	NA	100502751	2.02736	5.33e-23
	Ubc	22190	2.04235	5.45e-23
	Mss51	74843	3.11181	5.85e-23
	Rad51ap1	19362	-2.7537	6.03e-23
	Psme4	103554	1.52096	6.19e-23
	Mdk	17242	-2.36588	6.25e-23
	Lpar4	78134	-1.75379	7.59e-23
	Cblb	208650	1.79376	8.53e-23
	Wapl	218914	1.32896	8.55e-23
	Ube4b	63958	1.37234	9.2e-23
	Dcaf6	74106	1.44338	1.09e-22
	Sox7	20680	-2.62563	1.27e-22
	Ube2j1	56228	1.38632	1.27e-22
	Bckdhb	12040	1.47085	1.37e-22
	Mxd3	17121	-3.99574	1.49e-22
	Scaf11	72193	1.35416	1.49e-22
	Mfn2	170731	1.23258	1.51e-22
	Sema3a	20346	-2.4137	1.59e-22
	Cab39	12283	1.344	1.75e-22
	H2af-ps2	667728	1.89686	1.78e-22
	Camk1	52163	-1.39015	1.84e-22
	Wbp11	60321	1.18208	1.88e-22
	Utp4	21771	1.50561	1.95e-22
	Rufy3	52822	2.19991	2.22e-22
	Ryr1	20190	1.64016	2.41e-22
	Thyn1	77862	-1.61811	2.42e-22
	Eif4a2	13682	1.37525	2.46e-22
	Adamtsl4	229595	2.06994	2.59e-22
	Eif2a	229317	1.34012	2.63e-22
	Pcbp2	18521	1.46719	2.72e-22
	Gpt2	108682	1.54724	2.76e-22
	Usp3	235441	1.39449	2.76e-22
	Ecrg4	78896	-2.68723	2.78e-22
	Tmem252	226040	3.22143	2.83e-22
	Gmps	229363	1.40938	3.1e-22
	Rrs1	59014	1.71377	3.18e-22
	Arih2	23807	1.26031	3.58e-22
	Vps11	71732	1.40223	3.79e-22
	Cog4	102339	1.1322	4.6e-22
	Ube2c	68612	-2.86951	4.77e-22
	Ap3b1	11774	1.42787	4.81e-22
	Plin2	11520	1.26474	4.89e-22
	Pcdh17	219228	-2.77234	5.4e-22
	Mcam	84004	-1.61985	5.56e-22
	Tmc7	209760	-2.21904	6.52e-22
	Hsp90ab1	15516	1.13768	6.66e-22
	Sfr1	67788	1.12326	6.67e-22
	Gck	103988	5.41734	6.91e-22
	Cnn2	12798	-2.21478	7.03e-22
	Trim59	66949	-2.73661	7.28e-22
	Angpt1	11600	-1.94165	8.56e-22
	Igbp1	18518	1.30799	8.74e-22
	B3galt2	26878	-2.92823	9.44e-22
	Chp1	56398	1.26939	1.02e-21
	Dtymk	21915	-1.52006	1.12e-21
	Ccdc6	76551	1.44498	1.15e-21
	Cct2	12461	1.16876	1.22e-21
	Hmgcs2	15360	3.58185	1.26e-21
	Slc27a1	26457	1.22992	1.61e-21
	Ubb	22187	1.39599	1.64e-21
	Knstrn	51944	-3.1307	1.78e-21
	Fkbp14	231997	-1.80098	1.87e-21
	Ddah2	51793	-1.61976	1.89e-21
	Fzd10os	319616	-1.83273	1.94e-21
	Mical3	194401	2.01396	1.94e-21
	Meox2	17286	-1.47192	1.96e-21
	Med13l	76199	1.42402	1.97e-21
	Hr	15460	1.77559	2.01e-21
	Spc25	66442	-3.10707	2.02e-21
	Fam124a	629059	2.48364	2.05e-21
	Slc25a5	11740	1.42718	2.14e-21
	Acsl1	14081	1.06406	2.31e-21
	Fn1	14268	-1.41295	2.41e-21
	Acadsb	66885	1.50151	2.44e-21
	Synrg	217030	1.52752	2.58e-21
	Plcd4	18802	-1.74565	2.7e-21
	Mafb	16658	2.3081	2.73e-21
	Rhbdl1	214951	-2.03961	2.82e-21
	Asb11	68854	1.71274	2.93e-21
	Cdkn1c	12577	-1.43665	2.95e-21
	Golga5	27277	1.3193	3.67e-21
	Pex13	72129	1.38276	3.72e-21
	Sdad1	231452	1.54421	3.75e-21
	Cd36	12491	1.12757	3.97e-21
	Oxa1l	69089	1.27963	4.44e-21
	Aldoa	11674	1.41517	4.45e-21
	Ppard	19015	1.35198	4.9e-21
	Ddx24	27225	1.57138	5.12e-21
	Zxdc	80292	1.31186	5.62e-21
	Plekhm2	69582	1.15635	5.79e-21
	Impdh2	23918	1.46794	5.79e-21
	Actc1	11464	-2.06612	6.04e-21
	Cnn3	71994	-1.2729	6.78e-21
	Edn3	13616	-2.33231	6.98e-21
	Uvrag	78610	1.66163	7.06e-21
	Zfp36	22695	2.18579	8.21e-21
	Myoc	17926	1.89697	8.24e-21
	Ivd	56357	1.25381	8.49e-21
	Smc2	14211	-2.44876	8.92e-21
	Dcxr	67880	2.63957	9.18e-21
	Abhd4	105501	1.39786	9.56e-21
	Eif4ebp1	13685	1.42451	1.1e-20
	Ptx3	19288	-3.4658	1.14e-20
	Meox1	17285	-2.01106	1.16e-20
	Kbtbd13	74492	-2.2661	1.26e-20
	Pfkfb1	18639	1.74804	1.29e-20
	Lage3	66192	-1.42142	1.32e-20
	Lrrc47	72946	1.58468	1.4e-20
	Gramd1b	235283	2.04033	1.46e-20
	Aco2	11429	0.914735	1.47e-20
	Ubl3	24109	1.14242	1.7e-20
	Cenpm	66570	-4.00232	1.74e-20
	Castor2	80909	1.98543	1.85e-20
	Sparc	20692	-1.12776	1.91e-20
	Akap6	238161	-1.782	1.97e-20
	Golga4	54214	1.50686	2.05e-20
	Map3k7cl	224419	-2.13518	2.07e-20
	Cenpe	229841	-2.81397	2.08e-20
	B3galnt2	97884	-1.37758	2.43e-20
	Ptpru	19273	3.387	2.46e-20
	Dnajc1	13418	1.23023	2.46e-20
	Trpc4ap	56407	1.19285	2.54e-20
	Vti1b	53612	-1.06029	2.64e-20
	Ckap2l	70466	-3.17289	2.64e-20
	Cfap36	216618	-1.52758	2.9e-20
	H4c8	69386	1.72688	2.91e-20
	Taz	66826	-1.38485	3.05e-20
	Txlnb	378431	1.65417	3.26e-20
	Utp11	67205	1.27729	3.67e-20
	Kif11	16551	-3.32401	3.77e-20
	Agl	77559	1.26149	4.8e-20
	Trmt1	212528	1.45026	5.02e-20
	Hspa9	15526	0.941756	5.5e-20
	Plin5	66968	1.54392	6.4e-20
	Sptb	20741	1.87865	6.46e-20
	Supt4a	20922	1.21093	6.79e-20
	Serpine1	18787	3.07848	6.82e-20
	Nrxn2	18190	2.70131	6.82e-20
	Ankrd17	81702	1.34984	7.09e-20
	Ank1	11733	-1.24814	7.2e-20
	Gins2	272551	-3.69812	7.89e-20
	Acox1	11430	1.18799	7.99e-20
	Prob1	381148	1.08128	8.1e-20
	Ulk1	22241	1.21686	8.32e-20
	Art1	11870	1.36895	8.44e-20
	Tigd2	68140	1.2685	8.64e-20
	Gamt	14431	-1.74077	8.99e-20
	Tcf19	106795	-3.25852	1.02e-19
	Ostc	66357	-1.14711	1.02e-19
	Tmem125	230678	3.80753	1.14e-19
	Tceal8	66684	-1.28555	1.16e-19
	Ubr4	69116	1.13542	1.17e-19
	Sec31a	69162	1.04934	1.17e-19
	Tmem9	66241	1.13319	1.22e-19
	Kcnb1	16500	-2.52095	1.29e-19
	Spon2	100689	-1.83442	1.33e-19
	Sln	66402	1.74407	1.33e-19
	Lypd6	320343	-2.53408	1.34e-19
	Mpp6	56524	1.29281	1.38e-19
	Cdca7	66953	-2.75206	1.59e-19
	LOC100862287	100862287	5.33717	1.61e-19
	Ddx21	56200	1.34324	1.65e-19
	Mcur1	76137	1.20199	1.71e-19
	NA	100861774	1.49238	1.85e-19
	Ktn1	16709	1.27564	2.05e-19
	Col6a3	12835	-1.06785	2.31e-19
	Vps51	68505	1.62081	2.44e-19
	Apobec2	11811	1.31863	2.53e-19
	Myct1	68632	-2.3067	2.63e-19
	Hadha	97212	0.979988	2.7e-19
	Grtp1	66790	-2.7918	2.72e-19
	Dnmt1	13433	-1.72877	2.86e-19
	Psmd2	21762	1.09853	3e-19
	Anxa7	11750	1.09986	3.12e-19
	Smim20	66278	-1.16115	3.18e-19
	Utp14a	72554	1.40171	3.27e-19
	Mkln1	27418	1.11836	3.49e-19
	Plcd3	72469	1.72278	3.99e-19
	Wipf3	330319	1.7487	4.03e-19
	Cpsf1	94230	1.38144	4.19e-19
	Phf7	71838	1.51512	4.25e-19
	Smtnl1	68678	1.50282	4.55e-19
	Dap	223453	-1.45688	4.63e-19
	Ets1	23871	-1.74276	4.68e-19
	Atg13	51897	1.30224	5.2e-19
	Setd3	52690	1.13052	5.47e-19
	St3gal6	54613	1.58712	6.26e-19
	Gm16534	100504305	-2.94779	6.33e-19
	Sim2	20465	1.65108	6.34e-19
	Fap	14089	-1.65524	6.7e-19
	Tcp1	21454	1.17304	7.62e-19
	Wbp1l	226178	0.999359	7.85e-19
	Ephb6	13848	1.63229	7.85e-19
	Cops2	12848	1.05756	7.97e-19
	Ttbk1	106763	-4.01023	8.11e-19
	Shisal1	72301	-2.56548	8.24e-19
	Gm10638	666945	1.5932	9.1e-19
	Rap1gap2	380711	-2.02008	9.16e-19
	Pip4k2a	18718	-1.68556	9.29e-19
	Utp3	65961	1.04644	9.65e-19
	Gstm1	14862	1.57875	9.67e-19
	Ypel3	66090	1.60888	9.83e-19
	Cog1	16834	1.3612	1.07e-18
	Flna	192176	-1.31179	1.13e-18
	Rcn3	52377	-1.54927	1.23e-18
	Tmbim1	69660	1.32402	1.24e-18
	Rngtt	24018	-1.7522	1.27e-18
	Irgm2	54396	-3.26368	1.41e-18
	Nrtn	18188	2.28322	1.41e-18
	Csnk1e	27373	1.40566	1.41e-18
	Plaa	18786	1.1425	1.54e-18
	Ubxn6	66530	1.11643	1.55e-18
	Gmppb	331026	-2.29654	1.56e-18
	Lrtm1	319476	-1.57092	1.65e-18
	Kif23	71819	-2.8817	1.68e-18
	Cnppd1	69171	1.47043	1.77e-18
	Clk3	102414	1.22003	1.8e-18
	Tcim	69068	-1.91253	1.84e-18
	Bcat1	12035	-2.89527	1.86e-18
	Slc26a10	216441	-2.86812	1.95e-18
	Akr1c14	105387	-2.90517	1.95e-18
	Myef2	17876	-1.97351	2.17e-18
	Myom1	17929	1.0411	2.17e-18
	Ric1	226089	1.74744	2.25e-18
	Timp4	110595	2.16956	2.25e-18
	Spg21	27965	-1.5205	2.25e-18
	Zbtb7a	16969	1.34093	2.54e-18
	Retreg1	66270	2.38905	2.61e-18
	Cavin2	20324	-1.5944	2.67e-18
	Gm4285	100043189	1.68208	2.67e-18
	Mfap4	76293	-1.81278	2.68e-18
	Tspan2	70747	-1.78793	2.89e-18
	Blzf1	66352	1.21153	2.99e-18
	Aldh6a1	104776	1.38301	3.11e-18
	Ddit4	74747	3.88657	3.39e-18
	Oplah	75475	1.40089	3.48e-18
	Arl4a	11861	1.13406	3.55e-18
	Rgs5	19737	-1.95972	3.98e-18
	Lhfpl2	218454	-1.67047	4.04e-18
	Coq8a	67426	1.34302	4.04e-18
	Jpt2	52009	-2.28997	4.29e-18
	Tmem37	170706	1.62232	4.47e-18
	Rrp12	107094	1.37203	4.87e-18
	Slc2a1	20525	1.89737	4.87e-18
	Mreg	381269	-1.45185	5.14e-18
	Igf1r	16001	1.3632	5.35e-18
	Irs2	384783	2.71345	5.53e-18
	Slc16a6	104681	-1.88274	5.59e-18
	Rasl10b	276952	2.75611	6.54e-18
	Washc2	28006	1.2813	6.71e-18
	Rbbp6	19647	1.11039	7.14e-18
	Gimap4	107526	-2.06853	7.29e-18
	Srp68	217337	0.956344	7.39e-18
	NA	231570	-2.75256	7.83e-18
	Calu	12321	-0.969991	7.96e-18
	Arhgef15	442801	-1.79477	7.98e-18
	Cthrc1	68588	-1.87602	8.11e-18
	Fndc3c1	333564	-2.02698	8.28e-18
	Gpx3	14778	1.61652	8.62e-18
	Sorbs1	20411	1.92747	8.91e-18
	Gimap6	231931	-1.17308	9.01e-18
	Hdc	15186	3.03019	9.08e-18
	Plbd1	66857	1.36849	1.06e-17
	Lyve1	114332	1.76788	1.18e-17
	Idh2	269951	1.19186	1.3e-17
	Smco4	170748	-2.4958	1.31e-17
	Ubap2l	74383	1.24463	1.32e-17
	Cyria	76820	1.81362	1.37e-17
	Rab7	19349	1.88285	1.43e-17
	Rftn1	76438	-1.42601	1.49e-17
	Palmd	114301	1.19423	1.58e-17
	Ppara	19013	2.44229	1.59e-17
	Cep20	66086	-1.08224	1.64e-17
	Amotl2	56332	1.27806	1.67e-17
	Eef2k	13631	1.2212	1.75e-17
	Myot	58916	1.36779	1.77e-17
	Pappa	18491	2.58745	1.81e-17
	Cdk1	12534	-2.38136	1.96e-17
	Daxx	13163	1.36818	1.99e-17
	Fip1l1	66899	1.16964	2.2e-17
	Nepro	212547	1.88499	2.22e-17
	Tex264	21767	1.30488	2.27e-17
	Acta2	11475	-1.52195	2.28e-17
	Actn2	11472	1.21839	2.32e-17
	Chid1	68038	-1.6578	2.32e-17
	Ushbp1	234395	-1.74313	2.33e-17
	Gsn	227753	1.30837	2.65e-17
	Net1	56349	1.89312	2.93e-17
	Lgi2	246316	-2.45686	2.95e-17
	Ttll7	70892	2.0405	2.99e-17
	Cd248	70445	-1.55854	2.99e-17
	Kif1c	16562	1.24491	3.16e-17
	Pnpla3	116939	1.54153	3.28e-17
	Togaram2	320159	2.71405	3.36e-17
	Adhfe1	76187	1.84545	3.52e-17
	Srpk3	56504	-1.01396	3.55e-17
	Mkrn2	67027	1.30808	3.56e-17
	Akap13	75547	1.02085	3.68e-17
	Fras1	231470	-1.71456	3.83e-17
	Ubb-ps	218963	1.58892	4.09e-17
	Nop14	75416	1.40983	4.2e-17
	Csrp2	13008	-1.36534	4.32e-17
	Optn	71648	1.65506	4.52e-17
	Sephs1	109079	-1.24934	4.81e-17
	Lonp2	66887	1.05152	5.24e-17
	Myo1b	17912	-1.31049	5.29e-17
	Marchf5	69104	0.973099	5.43e-17
	Arap3	106952	-1.81676	5.43e-17
	Pdk2	18604	1.10333	5.57e-17
	Asrgl1	66514	1.47168	5.6e-17
	Itgb5	16419	1.73375	5.78e-17
	C1qbp	12261	1.06122	5.8e-17
	Nadk2	68646	1.17213	6.45e-17
	Ciao2b	68523	-1.29613	6.77e-17
	Tma16	66282	1.72004	6.83e-17
	Gga1	106039	0.981328	6.9e-17
	Mmut	17850	0.97977	7.03e-17
	Limd1	29806	0.964617	7.23e-17
	Eif3e	16341	1.09423	8.17e-17
	Chd7	320790	1.36681	8.32e-17
	Pdgfra	18595	1.38888	8.58e-17
	Cystm1	66060	1.23378	8.65e-17
	Ccnb2	12442	-3.31214	9.12e-17
	Snrpf	69878	-1.41111	9.22e-17
	Cenpa	12615	-2.62385	9.22e-17
	Chrna2	110902	3.41064	9.65e-17
	Srebf1	20787	2.005	1.02e-16
	Tas1r1	110326	-2.93603	1.08e-16
	Por	18984	1.37901	1.1e-16
	Gdpd3	68616	1.59783	1.15e-16
	Tgif2	228839	-2.41837	1.23e-16
	Ppt1	19063	-1.30594	1.23e-16
	Oser1	66680	1.72643	1.3e-16
	Twf2	23999	1.44511	1.46e-16
	Crip3	114570	2.10225	1.56e-16
	Usp2	53376	1.37068	1.59e-16
	Lipe	16890	1.66059	1.62e-16
	Patl1	225929	1.42652	1.63e-16
	Hmmr	15366	-3.38155	1.64e-16
	Cnnm4	94220	-1.86433	1.73e-16
	Gpx8	69590	-1.42932	1.73e-16
	Kcnj8	16523	-1.50444	1.78e-16
	Mrpl48	52443	-1.25359	1.84e-16
	Ska2	66140	-2.56686	1.93e-16
	Carm1	59035	0.949708	1.98e-16
	Slc25a28	246696	1.31884	2.05e-16
	Eif5b	226982	1.21852	2.2e-16
	Dync1h1	13424	1.0895	2.26e-16
	Cd200	17470	-1.76055	2.31e-16
	Hspb3	56534	-1.59231	2.32e-16
	Sfrp4	20379	-2.09645	2.38e-16
	Plekhm1	353047	1.43866	2.4e-16
	Ttc1	66827	0.950616	2.5e-16
	Tubb2a	22151	-1.71356	2.65e-16
	Nfkbil1	18038	1.50078	2.69e-16
	Timm22	56322	-1.35441	2.81e-16
	Gcn1	231659	1.19126	2.83e-16
	Zfp839	72805	1.49835	3.02e-16
	Dut	110074	-1.39441	3.07e-16
	Nt5c3	107569	0.99152	3.29e-16
	Smyd1	12180	-0.966042	3.35e-16
	Bcl7b	12054	1.15716	3.49e-16
	Foxo3	56484	2.54448	3.57e-16
	Ect2	13605	-3.19316	3.57e-16
	Nusap1	108907	-2.681	3.83e-16
	Ap4m1	11781	1.79857	3.83e-16
	Snhg8	69895	1.22882	3.87e-16
	Ecscr	68545	-1.54857	3.9e-16
	Cdh5	12562	-1.79202	3.97e-16
	Myo18a	360013	1.13673	3.97e-16
	Selenof	93684	-1.24556	4.02e-16
	Chsy1	269941	-1.57064	4.06e-16
	Ckm	12715	1.16814	4.19e-16
	Iffo1	320678	-1.43144	4.76e-16
	Prpf4	70052	1.12804	4.78e-16
	Apoe	11816	1.822	4.8e-16
	Rtn2	20167	1.04519	4.85e-16
	Fscn1	14086	-2.21651	5.24e-16
	mt-Rnr1	17724	1.66548	5.27e-16
	Anxa3	11745	-1.46638	5.37e-16
	Mark4	232944	1.48924	5.72e-16
	Bub1b	12236	-3.12663	5.74e-16
	Hnrnpu	51810	0.851475	6.01e-16
	Itm2b	16432	1.04658	6.14e-16
	Rcn1	19672	-1.22669	6.14e-16
	Fbp2	14120	0.859933	6.27e-16
	Med15	94112	1.35411	6.32e-16
	Peli2	93834	1.42783	6.34e-16
	Mtor	56717	1.4706	6.45e-16
	Serping1	12258	1.23435	6.6e-16
	Glt28d2	320302	1.47488	6.92e-16
	Cdc20	107995	-2.34641	7.21e-16
	Cd55	13136	-1.78536	7.26e-16
	5031425E22Rik	269630	1.31582	7.37e-16
	Nampt	59027	1.15587	7.4e-16
	Rbm25	67039	1.17416	7.49e-16
	St13	70356	0.969839	7.98e-16
	Tprgl	67808	0.922215	8.18e-16
	Bsg	12215	1.00236	8.24e-16
	Kdelr3	105785	-1.67374	8.29e-16
	Fxr1	14359	1.23094	8.29e-16
	Acss2	60525	1.20646	8.51e-16
	Spc24	67629	-3.0856	8.69e-16
	Gatm	67092	-2.09644	8.75e-16
	Hsf2bp	74377	-1.71783	9.05e-16
	Jup	16480	1.76043	9.35e-16
	Golm1	105348	-1.4177	9.85e-16
	Nop2	110109	1.26896	1.01e-15
	Etfrf1	67636	-1.19476	1.02e-15
	Melk	17279	-4.33507	1.03e-15
	Arfgef2	99371	1.70097	1.03e-15
	Mtss2	244654	1.57052	1.04e-15
	Scyl1	78891	1.06457	1.04e-15
	Flnb	286940	-1.43096	1.08e-15
	Galnt10	171212	-1.4846	1.12e-15
	Ift122	81896	-1.87622	1.14e-15
	Sugt1	67955	1.1163	1.15e-15
	Klhl41	228003	1.28213	1.22e-15
	Marchf6	223455	1.21136	1.22e-15
	Sobp	109205	-1.17809	1.22e-15
	Polrmt	216151	1.46276	1.25e-15
	Fam234a	106581	1.25018	1.25e-15
	Stk16	20872	-1.3734	1.28e-15
	Exosc10	50912	1.18187	1.37e-15
	Klhdc8b	78267	-1.60851	1.38e-15
	Olfml2b	320078	-1.46389	1.39e-15
	Lig1	16881	-1.64942	1.4e-15
	Faf1	14084	1.09808	1.41e-15
	Xpa	22590	1.41483	1.44e-15
	Cstf1	67337	1.07916	1.47e-15
	Armcx2	67416	-2.07684	1.48e-15
	Bub1	12235	-4.11386	1.49e-15
	Acss1	68738	1.65251	1.5e-15
	Aamdc	66273	-1.0344	1.58e-15
	Dupd1	435391	-1.99198	1.81e-15
	Ift172	67661	1.26653	1.86e-15
	Klhdc3	71765	0.905252	2.12e-15
	Slc25a34	384071	1.55972	2.22e-15
	Vash1	238328	-1.52658	2.24e-15
	Htatsf1	72459	1.10182	2.29e-15
	Snhg6	73824	1.36825	2.36e-15
	Rxra	20181	1.23658	2.36e-15
	Hsd17b10	15108	1.03009	2.39e-15
	Mtus2	77521	1.78333	2.44e-15
	Igfbp7	29817	-1.31112	2.45e-15
	E2f6	50496	-0.990024	2.61e-15
	Npc1	18145	1.99979	2.65e-15
	Pnpla8	67452	1.09466	2.67e-15
	Plxdc1	72324	-2.07053	2.67e-15
	Smpdl3a	57319	1.10319	2.71e-15
	Whamm	434204	1.57036	2.71e-15
	Pkn1	320795	1.03209	2.71e-15
	Ipo4	75751	1.07563	2.71e-15
	Atp9a	11981	1.2168	2.73e-15
	Rb1cc1	12421	1.78944	2.8e-15
	Nono	53610	1.16423	2.88e-15
	Clcc1	229725	1.26511	2.99e-15
	Prcp	72461	-1.67061	3.06e-15
	Ikbip	67454	-1.38685	3.09e-15
	Mtg1	212508	-1.7881	3.11e-15
	Nob1	67619	1.20553	3.17e-15
	Wdr60	217935	1.54666	3.18e-15
	Skp2	27401	-2.72732	3.19e-15
	Hipk1	15257	1.23466	3.38e-15
	Opn1mw	14539	2.70112	3.5e-15
	Ipo5	70572	0.874115	3.59e-15
	Mfhas1	52065	1.39268	3.91e-15
	Nufip1	27275	1.31813	3.96e-15
	Septin4	18952	-1.91986	4e-15
	Abcf3	27406	0.963691	4.02e-15
	Rtl1	353326	-2.47696	4.14e-15
	Pex16	18633	1.31656	4.14e-15
	Zfp318	57908	1.20158	4.15e-15
	Nfyb	18045	-1.2568	4.22e-15
	Fzd10	93897	-1.72795	4.31e-15
	Lrp2bp	67620	-2.32232	4.47e-15
	Btbd17	72014	-4.09918	4.58e-15
	Crebbp	12914	1.42392	4.63e-15
	Tpr	108989	1.12273	4.67e-15
	Snhg5	72655	1.75997	4.83e-15
	Emp2	13731	1.17208	4.85e-15
	Krtap16-3	71369	5.49164	4.85e-15
	Lama4	16775	-1.40852	4.92e-15
	Khdrbs3	13992	-1.91915	4.92e-15
	Gucy1a1	60596	-1.40363	4.93e-15
	Trmt12	68260	-2.11857	5.08e-15
	Irs1	16367	-1.24825	5.3e-15
	Nop53	68077	1.19612	5.72e-15
	Rapgef1	107746	0.954853	5.76e-15
	Acadl	11363	1.06905	5.82e-15
	Tnfsf10	22035	-2.70829	5.99e-15
	Fbxo6	50762	1.32872	6.03e-15
	Tatdn2	381801	0.994429	6.17e-15
	Saraf	67887	0.867059	6.21e-15
	0610009L18Rik	66838	1.0425	6.26e-15
	Ubqln4	94232	0.869331	6.49e-15
	Jade2	76901	2.71814	6.58e-15
	0610038B21Rik	70345	2.18432	6.58e-15
	Jak2	16452	1.54766	6.62e-15
	Actr8	56249	1.26812	6.78e-15
	Col1a2	12843	-1.00831	7.09e-15
	Ak4	11639	-1.82419	7.2e-15
	Mindy1	75007	1.17608	7.27e-15
	C1qtnf9	239126	-1.76567	7.29e-15
	Cd276	102657	-1.64575	7.6e-15
	Angptl2	26360	-1.52598	7.63e-15
	Ddb1	13194	1.05796	7.79e-15
	Erc2	238988	1.97584	7.81e-15
	Matr3	17184	1.0247	8.22e-15
	Rem1	19700	-1.81761	8.53e-15
	Ephx2	13850	1.49015	8.7e-15
	Iqsec3	243621	-3.32522	8.78e-15
	Mecp2	17257	1.14306	8.78e-15
	Ttyh3	78339	-1.41757	9.07e-15
	Aurkb	20877	-3.44929	9.21e-15
	Hs2st1	23908	-1.27205	9.25e-15
	Stat3	20848	1.16883	9.67e-15
	Lamp1	16783	0.993656	9.7e-15
	Tbx1	21380	2.14715	1.09e-14
	Ncl	17975	1.09961	1.17e-14
	Nuf2	66977	-3.35805	1.17e-14
	Cdca8	52276	-3.1084	1.2e-14
	Mms19	72199	1.56178	1.23e-14
	Nomo1	211548	1.18084	1.24e-14
	Ano10	102566	0.867815	1.24e-14
	Tceal7	100040972	-1.7996	1.25e-14
	Ywhaq	22630	-1.56965	1.3e-14
	Nnt	18115	1.17001	1.3e-14
	Amotl1	75723	1.18594	1.3e-14
	Gnb4	14696	-1.4664	1.31e-14
	Tmem255a	245386	-1.85988	1.32e-14
	Hsd17b4	15488	1.21446	1.33e-14
	Cenph	26886	-4.15953	1.41e-14
	Arhgap10	78514	1.15176	1.43e-14
	Vcan	13003	-1.58025	1.45e-14
	2810001G20Rik	66456	1.52881	1.5e-14
	Fbn1	14118	-1.11287	1.55e-14
	Itgb6	16420	-2.19269	1.56e-14
	Kalrn	545156	1.57978	1.61e-14
	Arhgap29	214137	-1.60744	1.62e-14
	Helb	117599	1.58588	1.63e-14
	Slc38a2	67760	1.35228	1.67e-14
	Paf1	54624	1.14683	1.72e-14
	Cmip	74440	1.32684	1.77e-14
	Supt6	20926	1.06786	1.83e-14
	S100a1	20193	1.11475	1.86e-14
	Tmem82	213989	2.76162	1.94e-14
	Eif3m	98221	1.00106	1.94e-14
	2310040G24Rik	381792	-1.25192	1.97e-14
	2900079G21Rik	620760	1.4763	2.08e-14
	Dnaja2	56445	0.855533	2.16e-14
	Xk	22439	1.63496	2.16e-14
	Dusp2	13537	2.15149	2.21e-14
	Kif4	16571	-3.37539	2.4e-14
	Plbd2	71772	1.33441	2.42e-14
	Zfp592	233410	1.38151	2.43e-14
	Sv2b	64176	3.43437	2.46e-14
	Twnk	226153	1.55197	2.65e-14
	Decr2	26378	-2.18925	2.65e-14
	Ints2	70422	-2.44479	2.67e-14
	Marcksl1	17357	-1.95771	2.69e-14
	Rabac1	14470	1.17085	2.71e-14
	Rmnd5a	68477	1.16711	2.78e-14
	Lyrm9	66274	-1.6245	2.85e-14
	Srsf2	20382	-1.62641	2.92e-14
	Zranb1	360216	1.24698	2.94e-14
	Dnaja1	15502	-1.10201	2.96e-14
	Aif1l	108897	-1.13597	2.97e-14
	Ubl7	69459	1.24734	3.04e-14
	Jam3	83964	-1.22651	3.14e-14
	Mapk1ip1	69546	1.83441	3.22e-14
	Kcnn1	84036	1.74883	3.5e-14
	Pdxp	57028	-1.47965	3.56e-14
	Uhrf1bp1l	75089	1.47934	3.57e-14
	Kdm4b	193796	1.07677	3.65e-14
	Tmem189	407243	1.22986	3.77e-14
	Mmab	77697	-1.86322	3.85e-14
	S1pr3	13610	-1.72454	3.86e-14
	Fam3c	27999	-1.35324	3.96e-14
	Commd7	99311	-1.12394	4e-14
	Cfap20	14894	-1.38073	4.01e-14
	Map2k7	26400	1.02258	4.05e-14
	H1f2	50708	1.41936	4.05e-14
	Eef1a2	13628	1.05183	4.08e-14
	Crispld2	78892	2.36621	4.08e-14
	Chaf1b	110749	-3.0541	4.2e-14
	Commd1	17846	-0.899312	4.27e-14
	Pdcd6ip	18571	1.11809	4.44e-14
	Pnpla7	241274	1.5446	4.52e-14
	Cd93	17064	-1.41115	4.54e-14
	Nipbl	71175	1.00608	4.54e-14
	Ubxn4	67812	1.0723	4.55e-14
	Sae1	56459	-1.09211	4.91e-14
	Naa38	78304	-1.19319	5.32e-14
	Xrn2	24128	1.09858	5.38e-14
	Tmem184b	223693	-1.21137	5.4e-14
	Cst3	13010	1.09087	5.79e-14
	Ddo	70503	-1.19859	6e-14
	Ndfip1	65113	0.930944	6.06e-14
	Gabrr2	14409	2.75156	6.22e-14
	Mad2l1	56150	-2.38585	6.46e-14
	Tbc1d15	66687	1.10215	6.6e-14
	Cs	12974	0.995794	6.67e-14
	Nid2	18074	-1.56052	6.67e-14
	Acacb	100705	1.12388	6.85e-14
	Ndc80	67052	-3.86054	7.13e-14
	Rbm27	225432	1.1596	7.18e-14
	Ccn1	16007	2.18522	7.25e-14
	Herpud2	80517	1.08367	7.25e-14
	Cks1b	54124	-1.86992	7.42e-14
	Spns2	216892	1.61187	7.56e-14
	Hells	15201	-3.07695	7.89e-14
	E2f1	13555	-2.15235	7.9e-14
	Hey1	15213	-1.53815	8e-14
	Fam184b	58227	-3.00131	8.23e-14
	Cd163	93671	2.27078	8.27e-14
	Rnf40	233900	1.01348	8.53e-14
	Tmem140	68487	1.43877	9.03e-14
	Gm5914	546100	2.16466	9.08e-14
	Ncam1	17967	1.56841	9.14e-14
	Hsd11b1	15483	2.66019	9.21e-14
	Pes1	64934	0.991375	9.21e-14
	Gm5785	544864	2.04485	9.23e-14
	Hes6	55927	-1.37211	9.43e-14
	Rgs3	50780	-1.65562	9.54e-14
	Cwf19l2	244672	1.02412	9.77e-14
	Scyl2	213326	1.34202	1.01e-13
	Dgkd	227333	1.06048	1.03e-13
	Fermt2	218952	0.972968	1.05e-13
	Atg2a	329015	1.09225	1.05e-13
	Gpr107	277463	-1.11391	1.07e-13
	Anln	68743	-2.58868	1.08e-13
	Tubb5	22154	-1.48275	1.11e-13
	Nom1	433864	1.1943	1.12e-13
	Emcn	59308	-1.47676	1.13e-13
	Get1	71446	-1.62972	1.14e-13
	4930453N24Rik	67609	0.986208	1.14e-13
	Bod1l	665775	1.06193	1.16e-13
	Dzip3	224170	-2.2491	1.17e-13
	Lpcat3	14792	1.07148	1.2e-13
	Snrpd1	20641	-1.22176	1.21e-13
	Egfl7	353156	-1.06413	1.23e-13
	Svbp	69216	-1.16885	1.27e-13
	Stc1	20855	1.92735	1.29e-13
	Fndc5	384061	-1.23323	1.38e-13
	Lpgat1	226856	1.50988	1.39e-13
	Ccdc69	52570	-1.36709	1.43e-13
	Ehmt2	110147	0.967648	1.43e-13
	Notch1	18128	-1.15569	1.51e-13
	Inmt	21743	4.20376	1.57e-13
	Eif3b	27979	0.89987	1.57e-13
	Jmjd8	72106	-1.34738	1.57e-13
	Ccnb1	268697	-3.26072	1.66e-13
	Kif20a	19348	-2.56644	1.7e-13
	Tipin	66131	-1.58468	1.77e-13
	Tmem47	192216	-1.4097	1.8e-13
	Nudt16	75686	1.84536	1.82e-13
	Decr1	67460	0.931729	1.89e-13
	Cip2a	224171	-2.62161	1.95e-13
	Qars	97541	1.09149	1.95e-13
	Myl9	98932	-1.14627	2.04e-13
	Cdk17	237459	-1.38244	2.13e-13
	Ccn4	22402	-1.68078	2.13e-13
	C1qtnf4	67445	0.965843	2.13e-13
	Ppp1r15a	17872	1.53682	2.13e-13
	Camsap1	227634	1.05936	2.17e-13
	Dnajc3	100037258	0.944571	2.18e-13
	Kcnc1	16502	1.61346	2.21e-13
	Pm20d2	242377	1.25077	2.22e-13
	Cul3	26554	1.13518	2.31e-13
	Tmem218	66279	-1.74131	2.31e-13
	Mrps30	59054	1.02191	2.36e-13
	Mmaa	109136	-0.99484	2.41e-13
	Mxi1	17859	1.39062	2.44e-13
	Eif4g1	208643	0.882665	2.75e-13
	Nr2c1	22025	1.28513	2.76e-13
	Ddx46	212880	0.888782	2.82e-13
	Iars2	381314	1.06522	2.93e-13
	Cyrib	223601	-0.943318	3.06e-13
	Ube2n	93765	-1.31244	3.15e-13
	Wdr66	269701	-2.60683	3.19e-13
	Etfbkmt	320204	1.46794	3.21e-13
	Rnf144a	108089	-1.27975	3.3e-13
	Sptssa	104725	-1.1321	3.32e-13
	Grsf1	231413	0.786133	3.36e-13
	Efna1	13636	-1.31652	3.4e-13
	2310015D24Rik	70100	-2.05537	3.45e-13
	Atp5b	11947	0.914315	3.67e-13
	Tbcel	272589	0.915742	3.74e-13
	Ska1	66468	-3.58793	3.78e-13
	Myog	17928	-1.97433	3.8e-13
	Nipsnap3b	66536	-1.65546	3.81e-13
	Wdr45	54636	1.16416	3.87e-13
	Selenom	114679	-1.41635	3.93e-13
	Ift43	76411	-1.68191	3.96e-13
	Repin1	58887	1.02337	4e-13
	Bag3	29810	1.13809	4.03e-13
	Vdac1	22333	0.959554	4.11e-13
	Bex3	12070	-1.51095	4.24e-13
	Naa50	72117	-0.996567	4.31e-13
	Kdm5a	214899	1.09238	4.39e-13
	H2-K1	14972	-1.72765	4.51e-13
	Dusp3	72349	-1.17905	4.55e-13
	Ccl6	20305	2.15165	4.62e-13
	Prrg3	208748	-1.53123	4.64e-13
	Lum	17022	-1.82428	4.68e-13
	Mrps10	64657	-0.874075	4.7e-13
	Cdkn2aipnl	52626	0.943792	4.7e-13
	Tyms	22171	-2.47058	4.75e-13
	Katnal2	71206	3.88456	4.98e-13
	Postn	50706	-1.01236	5.07e-13
	Hbp1	73389	0.941784	5.29e-13
	Prpf8	192159	1.09856	5.32e-13
	Mybpc1	109272	1.31429	5.65e-13
	Iqgap3	404710	-3.69687	5.66e-13
	Reep1	52250	-1.20913	5.77e-13
	Rgs4	19736	-1.55275	6.07e-13
	Eef1akmt1	68043	-1.3646	6.23e-13
	Kat14	228714	0.989764	6.34e-13
	Ncs1	14299	-1.46041	6.4e-13
	Zfp358	140482	1.20504	6.63e-13
	Slc2a4	20528	1.17354	6.8e-13
	Mrps25	64658	-0.953331	6.81e-13
	Prkd1	18760	1.76818	6.88e-13
	Lamp2	16784	0.875387	7.2e-13
	Fbxo45	268882	0.935449	7.43e-13
	Osbpl11	106326	1.60583	7.47e-13
	Gps2	56310	1.30565	7.65e-13
	Yipf3	28064	1.18609	7.65e-13
	Hspb1	15507	1.72215	7.74e-13
	Clec14a	66864	-1.29552	7.92e-13
	Adprhl2	100206	1.2054	7.98e-13
	Chtf8	214987	-1.03914	8.06e-13
	Hspa8	15481	1.02508	8.09e-13
	Uhrf1	18140	-1.87719	8.1e-13
	Got2	14719	1.13774	8.44e-13
	Bsdc1	100383	0.985837	8.55e-13
	Prss23	76453	-1.07064	8.61e-13
	Trib2	217410	-1.90804	8.65e-13
	Kmt2e	69188	0.947387	8.73e-13
	Pex5	19305	1.0272	8.83e-13
	Tagln2	21346	-1.47923	8.87e-13
	Hhatl	74770	0.940006	9.17e-13
	Ralb	64143	-1.43762	9.21e-13
	Srfbp1	67222	1.28505	9.26e-13
	Pou3f1	18991	1.73943	9.38e-13
	Tmem126a	66271	-1.07712	1.02e-12
	Afg3l2	69597	0.92265	1.05e-12
	Fbxo5	67141	-2.7225	1.09e-12
	Taf3	209361	1.26977	1.11e-12
	Synpo	104027	1.04348	1.11e-12
	Lman2l	214895	-1.24676	1.13e-12
	Setd2	235626	1.2164	1.15e-12
	Ablim3	319713	-1.34329	1.15e-12
	Adarb1	110532	1.51482	1.16e-12
	Ppfibp2	19024	1.80093	1.16e-12
	Nek7	59125	1.23371	1.25e-12
	Snrnp70	20637	1.00375	1.25e-12
	Pcdh19	279653	-1.64894	1.27e-12
	Rdm1	66599	-1.51587	1.32e-12
	N4bp3	212706	-1.59687	1.36e-12
	Ap2a1	11771	1.12725	1.36e-12
	Tcaf2	232748	-3.01886	1.37e-12
	Gdi2	14569	0.946146	1.37e-12
	Tmem52	69671	1.26498	1.37e-12
	Ptges	64292	2.10198	1.41e-12
	Ptp4a3	19245	1.04616	1.46e-12
	Atad2	70472	-1.81389	1.5e-12
	Oaf	102644	-1.12333	1.53e-12
	Thap4	67026	0.940112	1.53e-12
	Rad52	19365	1.40303	1.53e-12
	Shcbp1	20419	-3.67614	1.55e-12
	Foxm1	14235	-2.91522	1.56e-12
	Fstl1	14314	-0.863985	1.56e-12
	Mcat	223722	0.826085	1.59e-12
	Sgo1	72415	-3.69933	1.61e-12
	Dhx40	67487	1.13703	1.66e-12
	Msc	17681	-1.46067	1.67e-12
	Junb	16477	1.60733	1.78e-12
	Ptma	19231	-1.16681	1.8e-12
	Tacc3	21335	-1.86772	1.82e-12
	Rasl12	70784	-1.79655	1.82e-12
	Adcy2	210044	0.842655	1.82e-12
	Tmem38b	52076	1.15033	1.87e-12
	Atg9a	245860	1.02006	1.89e-12
	Arl6ip1	54208	-1.11781	1.93e-12
	Tpm1	22003	0.94126	1.95e-12
	Flvcr1	226844	2.03342	1.96e-12
	Pacrg	69310	2.21608	2e-12
	Coq7	12850	-1.20713	2.01e-12
	Med28	66999	-0.917343	2.04e-12
	Atn1	13498	1.43241	2.06e-12
	Itga1	109700	-1.66062	2.07e-12
	Fasn	14104	1.17673	2.15e-12
	1810058I24Rik	67705	1.06346	2.15e-12
	Fam174a	67698	-0.958849	2.15e-12
	Ncapg	54392	-3.08096	2.17e-12
	Rfc5	72151	-2.16968	2.18e-12
	Acat1	110446	0.780897	2.2e-12
	Tmem159	233806	1.11745	2.2e-12
	A530013C23Rik	329562	1.46059	2.26e-12
	Dok7	231134	1.20095	2.28e-12
	Fh1	14194	0.954085	2.28e-12
	Sf3b2	319322	0.941787	2.32e-12
	Hdgf	15191	0.941204	2.32e-12
	Kdelr2	66913	-1.00361	2.36e-12
	Aimp1	13722	0.848934	2.46e-12
	Tm2d1	94043	-1.16729	2.46e-12
	Vezf1	22344	0.847557	2.46e-12
	Ranbp10	74334	0.966872	2.62e-12
	Efemp2	58859	-1.43128	2.63e-12
	Arf4	11843	-0.856141	2.64e-12
	Ccn2	14219	0.934668	2.82e-12
	Kitl	17311	-1.45508	2.83e-12
	Golt1b	66964	-0.998099	2.89e-12
	Acer2	230379	2.53345	2.91e-12
	Bard1	12021	-4.36243	2.94e-12
	Dnajc4	57431	-1.00787	2.98e-12
	Prdm2	110593	1.06651	2.99e-12
	Tax1bp1	52440	0.925258	2.99e-12
	Rmi2	223970	-3.98573	2.99e-12
	Cdk11b	12537	1.01079	3.02e-12
	Kif22	110033	-3.01901	3.15e-12
	Skiv2l	108077	1.0419	3.18e-12
	Rusc1	72296	1.42307	3.25e-12
	Eme2	193838	-1.80112	3.25e-12
	Ppm1b	19043	0.818282	3.27e-12
	Anxa13	69787	4.32724	3.3e-12
	Pde7b	29863	-1.80322	3.31e-12
	3300002A11Rik	100503812	4.57492	3.34e-12
	Cox20	66359	-1.45043	3.34e-12
	Lox	16948	1.33052	3.38e-12
	Ndufaf5	69487	-0.927361	3.41e-12
	Mknk1	17346	1.00234	3.47e-12
	Anxa2	12306	-1.14152	3.51e-12
	Tsc2	22084	1.00054	3.57e-12
	Neil3	234258	-4.23878	3.58e-12
	Wbp1	22377	-1.01202	3.73e-12
	Usp10	22224	-1.13937	3.78e-12
	Crem	12916	-1.40156	3.92e-12
	Sars	20226	0.879571	3.93e-12
	Tsc22d3	14605	0.994812	3.96e-12
	Snx2	67804	0.931147	3.96e-12
	Gpank1	81845	1.4653	3.98e-12
	Clp1	98985	1.27447	3.99e-12
	Foxn3	71375	1.28102	4.02e-12
	Klhl4	237010	-2.20464	4.03e-12
	Idh3b	170718	0.836184	4.03e-12
	Lsm14b	241846	0.984862	4.2e-12
	Pdia4	12304	-1.30693	4.26e-12
	Zfp598	213753	1.07347	4.35e-12
	Flrt2	399558	-1.88084	4.39e-12
	Ppt2	54397	1.05707	4.39e-12
	Cx3cr1	13051	-2.43534	4.43e-12
	Chrna4	11438	-4.07151	4.46e-12
	Card19	68480	0.908884	4.61e-12
	Cenps	69928	-2.63258	4.69e-12
	Ccdc167	68597	-1.85803	4.71e-12
	Insr	16337	1.20776	4.74e-12
	Fam214a	235493	1.30696	4.91e-12
	Pold2	18972	1.15788	4.95e-12
	Zc3h15	69082	0.885142	4.96e-12
	Rnps1	19826	0.945186	5.01e-12
	Cars2	71941	-1.68215	5.03e-12
	Trim28	21849	1.27275	5.04e-12
	Cdca2	108912	-2.9037	5.05e-12
	Dclk1	13175	-1.97123	5.05e-12
	Myo18b	74376	1.17878	5.07e-12
	Ppp2r2d	52432	0.868167	5.25e-12
	Rabgef1	56715	0.95209	5.33e-12
	Usp54	78787	1.62709	5.42e-12
	Pin1	23988	-0.838979	5.44e-12
	Mdp1	67881	-1.00606	5.56e-12
	Syt12	171180	3.33528	5.61e-12
	Robo4	74144	-1.40208	6.14e-12
	Aard	239435	-2.87444	6.18e-12
	Pmm1	29858	1.40494	6.18e-12
	Bcl2l12	75736	-1.66044	6.29e-12
	Abi3bp	320712	-1.21658	6.4e-12
	Serinc3	26943	0.985757	6.54e-12
	Cox4i2	84682	-2.53607	6.77e-12
	Mpst	246221	0.947588	6.9e-12
	Vdac2	22334	0.814411	7.25e-12
	Ralbp1	19765	0.921608	7.25e-12
	Aldh2	11669	1.03267	7.27e-12
	Ddx1	104721	0.896301	7.33e-12
	Mtdh	67154	0.999451	7.41e-12
	Dok5	76829	-1.20827	7.48e-12
	Mras	17532	-1.36384	7.48e-12
	Nrp2	18187	-1.42761	7.6e-12
	Bach1	12013	1.82418	7.75e-12
	Psmd11	69077	0.989246	7.84e-12
	Crbn	58799	1.06976	7.84e-12
	Rarb	218772	-1.36306	8.07e-12
	Ssna1	68475	-1.10591	8.09e-12
	Ackr3	12778	-1.16265	8.19e-12
	Pard6b	58220	2.08555	8.62e-12
	Zbtb44	235132	1.10581	8.63e-12
	Ncald	52589	-1.38642	8.76e-12
	Rasd1	19416	2.72202	8.83e-12
	Nol8	70930	1.53346	8.85e-12
	LTO1	72284	-1.32239	8.96e-12
	Glb1l2	244757	2.055	9.19e-12
	Pkig	18769	-0.75893	9.29e-12
	Prim1	19075	-2.33759	9.51e-12
	Mvk	17855	-1.50325	9.79e-12
	Cstf2	108062	-1.35544	9.85e-12
	Nmral1	67824	-2.20336	1.06e-11
	Cstf3	228410	-1.36203	1.06e-11
	Sh3bgrl	56726	-1.21644	1.08e-11
	Cptp	79554	-1.25318	1.08e-11
	Art5	11875	1.46735	1.08e-11
	Pola2	18969	-1.1512	1.09e-11
	Ppih	66101	-1.66333	1.09e-11
	Tnfaip8l1	66443	-2.19788	1.1e-11
	Sema3b	20347	-0.954866	1.14e-11
	Sipa1	20469	-1.34817	1.15e-11
	Kxd1	75620	0.780562	1.18e-11
	Ipo7	233726	1.47008	1.19e-11
	Bri3bp	76809	1.24635	1.22e-11
	Ctsf	56464	1.37199	1.23e-11
	Fntb	110606	1.11157	1.26e-11
	Prr14	233895	1.13223	1.26e-11
	Mapk6	50772	1.3272	1.28e-11
	Rnf214	235315	1.12427	1.31e-11
	Npepps	19155	0.936357	1.33e-11
	Ngly1	59007	0.924774	1.34e-11
	Ubqln1	56085	0.824846	1.38e-11
	1700123M08Rik	100503636	-1.11358	1.38e-11
	Chst2	54371	-2.21777	1.39e-11
	Hoxa10	15395	-1.12125	1.42e-11
	Morf4l1	21761	0.861066	1.43e-11
	Slu7	193116	0.893821	1.44e-11
	Gas5	14455	0.85599	1.45e-11
	Gphn	268566	1.11658	1.48e-11
	Pmvk	68603	-1.04244	1.64e-11
	Micos10	433771	-0.790635	1.66e-11
	Mrm2	68017	-1.28625	1.66e-11
	Synm	233335	-1.40679	1.67e-11
	Grcc10	14790	-0.918421	1.7e-11
	Atp1b1	11931	0.941377	1.71e-11
	Sapcd2	72080	-4.02721	1.73e-11
	Cited4	56222	-1.54992	1.75e-11
	Atpif1	11983	-0.984018	1.75e-11
	Rnase4	58809	1.32734	1.77e-11
	Spryd7	66674	1.18249	1.8e-11
	Gjc1	14615	-1.26399	1.82e-11
	Gramd3	107022	1.75307	1.83e-11
	Klhl22	224023	0.882423	1.83e-11
	Ubr2	224826	1.18129	1.83e-11
	Nudt1	17766	-1.86133	1.84e-11
	Mcph1	244329	1.45723	1.87e-11
	Traf4	22032	-1.65462	1.89e-11
	Pxn	19303	0.765961	1.92e-11
	Aox1	11761	1.98995	1.94e-11
	Ddx39a	68278	-1.26313	1.96e-11
	Ostf1	20409	-1.08756	1.98e-11
	Mphosph10	67973	1.23421	2.01e-11
	Ddx10	77591	1.13086	2.14e-11
	Elac2	68626	1.04112	2.2e-11
	Grhl1	195733	4.07374	2.25e-11
	Lmo7	380928	-1.23687	2.29e-11
	Kash5	384619	-2.98225	2.29e-11
	Smc5	226026	1.33476	2.29e-11
	Sri	109552	-1.16979	2.29e-11
	Nsun2	28114	0.804919	2.3e-11
	Padi1	18599	4.30945	2.32e-11
	Fam114a1	68303	-1.11233	2.34e-11
	Fam180a	208164	2.62441	2.36e-11
	Ptpn1	19246	1.22724	2.36e-11
	Atp6v1a	11964	-1.11914	2.4e-11
	Dnaaf5	433956	1.15825	2.47e-11
	Tpsb2	17229	1.30241	2.47e-11
	Sin3a	20466	0.906014	2.51e-11
	Plod2	26432	-1.40614	2.52e-11
	Galk1	14635	-1.48393	2.57e-11
	Slc38a1	105727	1.55953	2.6e-11
	Atrip	235610	1.02491	2.66e-11
	Metap1	75624	0.78854	2.67e-11
	Mgat4b	103534	1.05549	2.68e-11
	Trdn	76757	0.920247	2.68e-11
	Rab3gap1	226407	0.862552	2.72e-11
	Aida	108909	-1.12371	2.77e-11
	Gabarapl1	57436	1.70158	2.81e-11
	Col14a1	12818	-1.2734	2.84e-11
	Tesk1	21754	0.829178	2.84e-11
	Rc3h1	381305	1.25257	2.84e-11
	Zfp771	244216	1.21692	2.89e-11
	Larp1	73158	1.02115	2.94e-11
	Rnf39	386454	3.87261	3.14e-11
	Wdr6	83669	-1.38179	3.23e-11
	Ing2	69260	0.926588	3.23e-11
	Ccni	12453	0.971673	3.28e-11
	Nup88	19069	0.896274	3.31e-11
	Tceal1	237052	-1.60188	3.32e-11
	Ctnnb1	12387	-0.766984	3.32e-11
	Ppp3cc	19057	1.13976	3.45e-11
	Bicc1	83675	0.99678	3.46e-11
	Coro6	216961	1.19674	3.58e-11
	Macroh2a1	26914	0.940481	3.59e-11
	Clcnkb	56365	3.76546	3.6e-11
	Ccdc90b	66365	-0.970716	3.6e-11
	Impdh2-ps	100042069	1.20526	3.63e-11
	Usp16	74112	1.02094	3.66e-11
	Cmss1	66497	-1.15192	3.67e-11
	Hectd3	76608	0.930154	3.76e-11
	Esco2	71988	-3.84868	3.81e-11
	Fmo2	55990	3.17082	3.87e-11
	Fam169b	434197	-2.4975	3.9e-11
	Crat	12908	0.670027	3.97e-11
	Ston2	108800	-1.49126	3.97e-11
	Kctd7	212919	-1.97244	3.97e-11
	Ppm1g	14208	1.02487	3.98e-11
	Ska3	219114	-4.1999	4.01e-11
	Efl1	101592	1.24829	4.01e-11
	Spon1	233744	-1.88774	4.05e-11
	Mrpl53	68499	-0.741017	4.13e-11
	Spsb4	211949	-1.39627	4.19e-11
	Mmp23	26561	-2.02469	4.2e-11
	Osgin2	209212	-1.46269	4.22e-11
	Slain2	75991	1.0955	4.3e-11
	Cct4	12464	0.837395	4.35e-11
	Snord104	100216537	1.8099	4.36e-11
	Ccng2	12452	1.187	4.36e-11
	Gnl2	230737	0.942825	4.38e-11
	Fam8a1	97863	1.29399	4.4e-11
	C330018D20Rik	77422	-1.28227	4.42e-11
	Anapc11	66156	-0.794738	4.47e-11
	Mlf2	30853	0.947413	4.52e-11
	Zc2hc1c	72350	2.04116	4.56e-11
	St3gal5	20454	1.16879	4.56e-11
	Pask	269224	-3.76255	4.63e-11
	Myl6	17904	-1.13976	4.63e-11
	Csnk1d	104318	0.912798	4.66e-11
	Incenp	16319	-1.65827	4.71e-11
	Lsmem1	380755	-2.03748	4.72e-11
	Tuba1b	22143	-1.71742	4.88e-11
	Kcne1l	66240	-1.16407	4.88e-11
	Gtf2h5	66467	-0.766459	4.9e-11
	Plk4	20873	-2.68953	5.04e-11
	Zfp703	353310	1.30628	5.04e-11
	Rnf19b	75234	1.11766	5.21e-11
	Ckap4	216197	-1.22457	5.37e-11
	Chst7	60322	-2.18525	5.37e-11
	Ret	19713	-2.03303	5.57e-11
	Leprot	230514	-1.03501	5.72e-11
	Chka	12660	1.23322	5.74e-11
	Rps6ka6	67071	-1.52653	5.79e-11
	Thbd	21824	-1.0613	5.83e-11
	Pwp1	103136	0.908733	5.84e-11
	Gpc1	14733	0.742458	5.94e-11
	Caprin2	232560	-2.37785	6.07e-11
	Vegfd	14205	1.72422	6.09e-11
	Fam160a1	229488	0.925353	6.11e-11
	Ankrd61	66729	3.4561	6.13e-11
	Pde4dip	83679	1.46075	6.16e-11
	Stk11	20869	0.858927	6.23e-11
	Eif4ebp2	13688	1.64727	6.39e-11
	Itm2a	16431	-0.962273	6.39e-11
	Hrct1	100039781	1.83627	6.47e-11
	Zdhhc2	70546	-2.47919	6.56e-11
	Atad1	67979	0.79	6.63e-11
	Upf2	326622	0.811849	6.67e-11
	Eif3j1	78655	1.05349	7.06e-11
	Isyna1	71780	-1.59602	7.09e-11
	4933421O10Rik	100504166	1.59369	7.32e-11
	Jpt1	15374	-1.17622	7.36e-11
	Ankzf1	52231	1.31112	7.43e-11
	Traf3ip3	215243	-1.35292	7.54e-11
	Dnajb9	27362	1.16469	7.54e-11
	Lap3	66988	0.799134	7.65e-11
	Elk3	13713	-1.30443	7.83e-11
	Nup35	69482	-1.75745	7.88e-11
	Kcnj11	16514	0.901958	7.89e-11
	Gaa	14387	0.9288	7.99e-11
	B4galt5	56336	-1.15898	8.03e-11
	Mta1	116870	1.12654	8.09e-11
	Ing1	26356	1.16911	8.28e-11
	Fibin	67606	1.27643	8.3e-11
	Kdelr1	68137	0.97111	8.41e-11
	F830016B08Rik	240328	-3.53193	8.41e-11
	Casp3	12367	-1.66496	8.52e-11
	Rsl1d1	66409	0.781058	8.82e-11
	Tnmd	64103	-1.15761	8.83e-11
	Zscan12	22758	1.20868	8.87e-11
	Lrrn4cl	68852	1.7226	9.14e-11
	Htra1	56213	-1.04373	9.15e-11
	Tra2a	101214	-1.29119	9.15e-11
	Esam	69524	-1.03391	9.3e-11
	Kif15	209737	-3.31142	9.35e-11
	Tubb4b	227613	-1.10904	9.52e-11
	Golph3	66629	1.03386	1e-10
	Bco1	63857	3.8916	1.03e-10
	Dhrs11	192970	1.0343	1.04e-10
	Mdfic	16543	-1.79236	1.07e-10
	Inpp5k	19062	0.946198	1.09e-10
	Prpf40a	56194	0.971887	1.14e-10
	Timeless	21853	-2.29674	1.19e-10
	Tnfaip3	21929	-1.60876	1.19e-10
	Slc25a4	11739	0.821887	1.21e-10
	B2m	12010	-1.06338	1.22e-10
	Pde4a	18577	-1.49191	1.23e-10
	Wfikkn2	278507	1.5604	1.23e-10
	Cp	12870	1.79913	1.25e-10
	Srgap2	14270	-1.01667	1.27e-10
	Rsph1	22092	-2.35956	1.33e-10
	Galnt2	108148	0.908086	1.36e-10
	Gm15441	100038464	2.03821	1.41e-10
	Mbd1	17190	1.09462	1.41e-10
	Tet1	52463	-2.40719	1.41e-10
	Phb2	12034	0.751707	1.42e-10
	Slc35a1	24060	-1.06239	1.43e-10
	Srsf9	108014	-1.06292	1.44e-10
	Gm973	381260	2.05914	1.45e-10
	Serpina3m	20717	4.35448	1.47e-10
	Ncor2	20602	0.947578	1.47e-10
	Rsbn1	229675	1.01345	1.52e-10
	Fbxo40	207215	1.627	1.56e-10
	Prelid2	77619	-1.74454	1.56e-10
	Ift20	55978	-0.924443	1.6e-10
	Gatad2b	229542	1.79087	1.6e-10
	Kars	85305	0.912876	1.63e-10
	Adam17	11491	-0.990087	1.66e-10
	Acadm	11364	0.799489	1.66e-10
	2310016G11Rik	69578	1.48681	1.68e-10
	Slc30a2	230810	2.69052	1.69e-10
	Cab39l	69008	-1.02605	1.72e-10
	Phax	56698	1.04723	1.77e-10
	Cep170b	217882	1.43597	1.79e-10
	Xxylt1	268880	-1.97357	1.8e-10
	Pabpc4	230721	0.867497	1.8e-10
	Nbn	27354	1.06268	1.81e-10
	Socs5	56468	-1.24497	1.82e-10
	Gpr179	217143	2.26839	1.84e-10
	Mybl2	17865	-3.35552	1.86e-10
	Krt80	74127	3.55237	1.9e-10
	Aldh18a1	56454	-1.74377	1.91e-10
	Uck2	80914	1.08935	1.92e-10
	Lurap1l	52829	-1.65915	1.94e-10
	Mutyh	70603	-2.5361	1.95e-10
	Immt	76614	0.694391	1.98e-10
	Hmgn1	15312	-1.00903	1.99e-10
	Agpat3	28169	0.858807	1.99e-10
	Rnf217	268291	0.840092	2e-10
	Plxna1	18844	-1.32917	2.02e-10
	Irf2	16363	1.07119	2.11e-10
	Ubr3	68795	1.18009	2.13e-10
	5031439G07Rik	223739	0.957228	2.14e-10
	Pdp1	381511	-1.05257	2.14e-10
	Mgst1	56615	1.55159	2.16e-10
	Tut4	230594	1.44652	2.19e-10
	Hnrnpul1	232989	1.02678	2.19e-10
	Ypel2	77864	-1.28652	2.3e-10
	Kif20b	240641	-2.37295	2.3e-10
	Lmnb1	16906	-1.63862	2.38e-10
	Vps72	21427	1.07824	2.4e-10
	Mex3b	108797	-1.9019	2.4e-10
	Thoc6	386612	-1.14492	2.47e-10
	Prkcd	18753	1.91036	2.48e-10
	Gid4	66771	1.19913	2.56e-10
	Grk6	26385	-1.23665	2.57e-10
	Eif3l	223691	0.955604	2.58e-10
	Ccdc91	67015	0.736508	2.58e-10
	Uspl1	231915	0.951097	2.6e-10
	Xpo1	103573	-1.09106	2.62e-10
	Gcnt2	14538	1.70657	2.65e-10
	Zc3h13	67302	1.08744	2.66e-10
	Clic1	114584	-0.983912	2.71e-10
	Tmem263	103266	-0.963231	2.74e-10
	Wdr43	72515	0.884928	2.75e-10
	Tspan18	241556	-1.85873	2.83e-10
	Nudt8	66387	0.996996	2.84e-10
	Rnf31	268749	1.06951	2.85e-10
	Best3	382427	-3.82342	2.91e-10
	Cacul1	78832	1.09828	2.95e-10
	Cd164	53599	0.775277	2.97e-10
	Snx21	101113	1.03104	2.99e-10
	C430049B03Rik	72575	-2.08413	3.01e-10
	Hoxd9	15438	1.42918	3.06e-10
	Hmgn2	15331	-1.50196	3.11e-10
	A130040M12Rik	319269	1.9599	3.11e-10
	Ccdc84	382073	1.88467	3.14e-10
	Eif3d	55944	0.888932	3.2e-10
	Fbxw8	231672	0.914243	3.22e-10
	Ddx56	52513	1.11354	3.26e-10
	Uaca	72565	0.973894	3.31e-10
	Cep63	28135	0.852072	3.39e-10
	Tns2	209039	1.04537	3.41e-10
	Fitm2	228859	1.48159	3.56e-10
	Tcf15	21407	-1.82001	3.61e-10
	Ppm1a	19042	0.928617	3.65e-10
	Zfp91	109910	0.915196	3.68e-10
	B3gat1	76898	-2.04894	3.71e-10
	Asic1	11419	-3.47084	3.81e-10
	2810025M15Rik	69953	-1.48958	3.81e-10
	Dbp	13170	-1.59	3.86e-10
	Ddx17	67040	-1.33874	3.87e-10
	Lrrc41	230654	0.972314	3.93e-10
	Cd2bp2	70233	0.805237	3.93e-10
	Cdca5	67849	-2.81627	3.94e-10
	Clptm1	56457	0.849859	3.95e-10
	Ptcd3	69956	-0.843346	3.96e-10
	Rpl7l1	66229	-0.987533	3.99e-10
	Cirbp	12696	0.924481	3.99e-10
	Pbx3	18516	1.79686	4.01e-10
	Trappc2l	59005	-0.905631	4.01e-10
	Mmp2	17390	1.32436	4.03e-10
	ND4	17719	0.626925	4.1e-10
	Tmem208	66320	-1.12764	4.11e-10
	Zfp777	72306	1.03049	4.12e-10
	Tex10	269536	1.10451	4.21e-10
	Tfeb	21425	0.938303	4.23e-10
	Sdf4	20318	0.676155	4.23e-10
	Cited2	17684	1.41221	4.25e-10
	Dcaf8	98193	0.728941	4.25e-10
	Actb	11461	-1.23664	4.3e-10
	Lad1	16763	4.34256	4.32e-10
	Eif3j2	100042807	0.86136	4.33e-10
	Tdrd12	71981	3.32267	4.33e-10
	Mylip	218203	1.73974	4.35e-10
	Tst	22117	1.2851	4.43e-10
	Rnf126	70294	1.04617	4.52e-10
	Cd44	12505	-1.0333	4.52e-10
	Wdhd1	218973	-2.86093	4.61e-10
	Nbr1	17966	0.766268	4.69e-10
	Znhit6	229937	0.911791	4.71e-10
	Ptp4a1	19243	0.923147	4.76e-10
	Atf6	226641	0.929869	4.79e-10
	Herpud1	64209	0.935647	4.82e-10
	Rabif	98710	1.01722	4.96e-10
	Tnfrsf11b	18383	-2.67276	4.98e-10
	Chek1	12649	-2.97901	5.15e-10
	Lvrn	74574	2.72231	5.17e-10
	Eftud2	20624	0.817099	5.32e-10
	Igtp	16145	-2.43954	5.38e-10
	Mroh1	223658	1.02454	5.45e-10
	Hes1	15205	-0.97559	5.45e-10
	Ino80b	70020	0.929608	5.6e-10
	Brd1	223770	1.13883	5.62e-10
	Tut1	70044	1.32537	5.75e-10
	Nudt5	53893	-2.05504	5.83e-10
	Ccl11	20292	-2.2392	5.87e-10
	Csrnp1	215418	1.66768	5.9e-10
	Hdlbp	110611	0.742716	5.91e-10
	Aatf	56321	1.14427	5.99e-10
	Nsrp1	237859	0.906945	6.02e-10
	Slc7a5	20539	1.36789	6.22e-10
	Clint1	216705	0.861529	6.36e-10
	Pcif1	228866	0.931106	6.38e-10
	Isoc2a	664994	1.07069	6.41e-10
	Rnf113a2	66381	1.37168	6.5e-10
	Cep41	83922	-2.23367	6.6e-10
	Ptprm	19274	-1.08149	6.69e-10
	Gigyf1	57330	1.12807	6.69e-10
	COX1	17708	0.740173	6.77e-10
	Pelp1	75273	0.817424	6.85e-10
	Dll4	54485	-1.59438	6.85e-10
	Ormdl3	66612	1.43105	6.87e-10
	Hook1	77963	2.12068	6.88e-10
	Ubap1	67123	0.794899	7.06e-10
	Tmem132a	98170	-1.20296	7.16e-10
	Wdr1	22388	-0.836002	7.17e-10
	Zfp324	243834	-2.10111	7.36e-10
	Rhoq	104215	-0.940416	7.54e-10
	Cebpz	12607	1.02484	7.64e-10
	Etl4	208618	1.12036	7.79e-10
	Mcm3	17215	-1.73725	7.92e-10
	Nek2	18005	-2.51741	7.92e-10
	Umad1	100036521	-1.33178	8.1e-10
	Setbp1	240427	1.65278	8.16e-10
	1810044D09Rik	69798	1.2308	8.16e-10
	Armcx1	78248	-1.72877	8.63e-10
	Exosc6	72544	1.41175	8.68e-10
	Trex1	22040	1.19726	8.84e-10
	Csnk2a2	13000	0.887323	8.98e-10
	Heyl	56198	-1.35772	9.03e-10
	Kcnj12	16515	0.903244	9.06e-10
	Phf2	18676	1.24933	9.24e-10
	Nr1h2	22260	0.956848	9.37e-10
	Gm17473	100503767	-3.35586	9.53e-10
	Gnb1	14688	-0.804447	9.66e-10
	Ngfr	18053	-2.2291	9.79e-10
	Ccl9	20308	1.77366	9.87e-10
	1110038B12Rik	68763	1.10089	1.01e-09
	Rap2b	74012	-1.1947	1.01e-09
	Gda	14544	1.28375	1.01e-09
	Fndc4	64339	-1.87891	1.02e-09
	Gm4544	100043600	-1.18723	1.03e-09
	Uqcc2	67267	-0.810577	1.04e-09
	Ephb1	270190	-2.03828	1.09e-09
	Hic1	15248	-1.72813	1.11e-09
	Cnr1	12801	-2.68243	1.12e-09
	Get4	67604	0.708393	1.13e-09
	Ran	19384	-0.795982	1.17e-09
	Prkar2a	19087	1.0185	1.17e-09
	Zfp384	269800	1.05656	1.19e-09
	Pdcd2	18567	0.942518	1.24e-09
	Rtf1	76246	0.880625	1.25e-09
	Rtel1	269400	-1.61097	1.28e-09
	Ogfr	72075	0.966549	1.28e-09
	Eif3g	53356	0.893595	1.31e-09
	Ndufs2	226646	0.787893	1.32e-09
	Rab29	226422	-1.62933	1.33e-09
	Cav2	12390	-1.29175	1.33e-09
	Sfxn4	94281	-1.9134	1.34e-09
	Dtnbp1	94245	0.926208	1.34e-09
	Rxylt1	216395	0.839939	1.39e-09
	Lyrm2	108755	-1.00119	1.41e-09
	Pak1ip1	68083	0.809814	1.44e-09
	Gprasp1	67298	-0.985619	1.46e-09
	Fignl1	60530	-3.10033	1.46e-09
	S100a11	20195	-1.48421	1.47e-09
	Nos2	18126	-3.86995	1.47e-09
	Dctn2	69654	0.731852	1.49e-09
	4921536K21Rik	67430	3.43849	1.49e-09
	Cbx7	52609	1.87993	1.5e-09
	Aurka	20878	-1.82359	1.51e-09
	Napepld	242864	1.36101	1.51e-09
	Parp6	67287	0.935232	1.54e-09
	Mtarc1	66112	2.26286	1.55e-09
	Gsk3a	606496	1.09136	1.57e-09
	Gnl3	30877	1.21748	1.57e-09
	Zrsr1	22183	1.12029	1.57e-09
	Fbxl4	269514	0.925054	1.58e-09
	Tom1	21968	1.10378	1.6e-09
	Mmp15	17388	-1.19954	1.64e-09
	Lzts2	226154	1.00475	1.64e-09
	Ddx27	228889	1.16427	1.66e-09
	Sgcb	24051	-0.729918	1.66e-09
	Baz2a	116848	1.04638	1.69e-09
	Arpin	70420	-1.46853	1.71e-09
	Erap1	80898	1.27888	1.72e-09
	Tpgs2	66648	-1.48598	1.75e-09
	Pgm5	226041	-1.0441	1.76e-09
	Nts	67405	-2.74868	1.76e-09
	Rdx	19684	0.723614	1.76e-09
	Trim67	330863	3.79537	1.76e-09
	Ankrd46	68839	-0.96559	1.81e-09
	Alpk3	116904	0.946914	1.88e-09
	Cct7	12468	0.735962	1.88e-09
	Gins3	78833	-3.11498	1.89e-09
	Kctd17	72844	-1.1974	1.93e-09
	Tnnt3	21957	0.755056	1.98e-09
	Mycbp2	105689	0.947415	2e-09
	Spast	50850	0.832868	2.05e-09
	Alkal2	100294583	2.6549	2.06e-09
	Ccnc	51813	-1.36474	2.08e-09
	Pld5	319455	-2.52565	2.09e-09
	Stab1	192187	-1.19779	2.09e-09
	Rfc2	19718	-1.03141	2.09e-09
	Cdk4	12567	-0.799329	2.11e-09
	Cops3	26572	0.693244	2.13e-09
	Stbd1	52331	-1.28562	2.15e-09
	Gpihbp1	68453	-0.875406	2.19e-09
	Irgq	210146	-0.866072	2.2e-09
	1700052K11Rik	73431	-1.85521	2.24e-09
	Nme2	18103	0.827701	2.27e-09
	Ddx54	71990	1.01967	2.28e-09
	Cracdl	72097	2.84368	2.3e-09
	Srrm1	51796	0.79105	2.31e-09
	Sdf2l1	64136	-2.22293	2.32e-09
	Fibp	58249	-1.17809	2.37e-09
	Krt23	94179	4.31768	2.38e-09
	Tshz2	228911	1.01605	2.43e-09
	Dedd2	67379	1.19826	2.44e-09
	Tubb2b	73710	-1.74983	2.46e-09
	Sgo2a	68549	-2.37079	2.49e-09
	Eps15l1	13859	0.887445	2.52e-09
	Aspscr1	68938	1.12578	2.54e-09
	Slc18b1	76306	-2.34233	2.57e-09
	Msrb2	76467	-1.48834	2.62e-09
	Ank	11732	0.844102	2.65e-09
	Col12a1	12816	-0.975263	2.7e-09
	Tmem50a	71817	0.826346	2.73e-09
	Smim4	66487	0.994843	2.76e-09
	Ftsj3	56095	0.770441	2.77e-09
	Sf3a2	20222	1.14227	2.82e-09
	Fam76a	230789	0.83361	2.82e-09
	Prpf6	68879	1.02732	2.87e-09
	Vamp5	53620	-0.992057	2.91e-09
	Tm4sf1	17112	-1.1894	2.94e-09
	Crot	74114	0.987994	3.01e-09
	Cdc6	23834	-3.14996	3.02e-09
	Zdhhc23	332175	3.66524	3.16e-09
	Hmgn3	94353	-1.4079	3.21e-09
	Aqp7	11832	-1.94172	3.24e-09
	Fam107a	268709	2.1086	3.26e-09
	Golga3	269682	1.08399	3.26e-09
	Zfp330	30932	0.949239	3.28e-09
	Eif3f	66085	0.853472	3.36e-09
	Dock6	319899	-1.36158	3.41e-09
	Rian	75745	-0.982105	3.43e-09
	Cfl1	12631	-1.27098	3.44e-09
	Pla2g7	27226	1.61698	3.45e-09
	Exog	208194	-1.89293	3.46e-09
	Srp72	66661	0.707054	3.54e-09
	Lysmd4	75099	-1.09815	3.58e-09
	Rnf121	75212	-0.960701	3.59e-09
	Filip1	70598	1.37879	3.67e-09
	Zcchc24	71918	0.726546	3.68e-09
	Hdhd2	76987	-0.932859	3.78e-09
	Pex12	103737	0.889977	3.83e-09
	Elmod1	270162	4.10818	3.83e-09
	B3galt6	117592	-1.38241	3.87e-09
	Slc43a3	58207	1.13242	3.88e-09
	Samd9l	209086	-2.12604	3.98e-09
	Emilin1	100952	-1.26417	4.08e-09
	Crip1	12925	-1.16439	4.09e-09
	H4c9	319158	1.43997	4.16e-09
	Ddx19a	13680	0.975624	4.17e-09
	Tmem248	71667	0.777415	4.22e-09
	Selenos	109815	1.16033	4.23e-09
	Cry2	12953	1.10632	4.27e-09
	Clspn	269582	-2.59419	4.28e-09
	Tmtc1	387314	-1.25072	4.32e-09
	Dhx8	217207	0.872988	4.47e-09
	Nfe2l1	18023	0.821157	4.52e-09
	Prrg1	546336	-1.47012	4.54e-09
	Slc35e1	270066	0.916434	4.63e-09
	Esm1	71690	-2.51235	4.64e-09
	Ddx49	234374	0.843481	4.67e-09
	Chtop	66511	-0.685486	4.68e-09
	Lrrc17	74511	-1.52711	4.68e-09
	AI661453	224833	3.49742	4.8e-09
	Mex3a	72640	-1.96535	4.85e-09
	B9d1	27078	-2.05343	4.94e-09
	Mppe1	225651	-1.39976	4.94e-09
	Gosr1	53334	0.92249	4.99e-09
	Ddx50	94213	0.791944	5.05e-09
	Appl2	216190	1.16984	5.12e-09
	Lbr	98386	-0.817911	5.17e-09
	Hpf1	72612	-1.05959	5.19e-09
	Tspyl2	52808	1.06326	5.23e-09
	Trappc9	76510	0.917083	5.25e-09
	Ankrd23	78321	-1.19496	5.25e-09
	Dapk2	13143	1.40181	5.26e-09
	Irx3	16373	2.73497	5.29e-09
	Rnf216	108086	0.817623	5.31e-09
	Manf	74840	-1.00986	5.34e-09
	Napa	108124	0.735743	5.39e-09
	Efhd1	98363	-1.57047	5.41e-09
	Snw1	66354	0.763146	5.44e-09
	Notch3	18131	-1.1593	5.99e-09
	Cmtm7	102545	-1.4156	6e-09
	Plcl2	224860	0.987616	6.02e-09
	Sox18	20672	-1.5239	6.03e-09
	Mospd1	70380	0.912752	6.21e-09
	C2cd2	207781	0.799382	6.22e-09
	Pigz	239827	-2.41231	6.24e-09
	Med24	23989	0.787893	6.25e-09
	Scara5	71145	1.10152	6.25e-09
	Pias4	59004	1.38427	6.32e-09
	Prrx1	18933	-0.949269	6.36e-09
	Polr3b	70428	-0.953737	6.4e-09
	Ranbp3	71810	0.740734	6.43e-09
	Mtch2	56428	0.640221	6.57e-09
	Adipor2	68465	0.799965	6.57e-09
	Tspan31	67125	-1.10447	6.58e-09
	Khsrp	16549	1.02089	6.67e-09
	Ccdc85b	240514	-1.23576	6.69e-09
	Usp38	74841	0.886419	6.78e-09
	Tsr2	69499	-1.17673	6.79e-09
	Gm9054	668224	-2.22054	6.89e-09
	Coprs	66423	-1.14113	6.9e-09
	B3gnt5	108105	-2.24083	7.02e-09
	Coro1c	23790	-1.1536	7.04e-09
	Fabp5	16592	-1.70043	7.25e-09
	Mllt10	17354	1.11381	7.28e-09
	Bloc1s5	17828	-0.867957	7.29e-09
	Epb41l2	13822	-0.967389	7.32e-09
	Sertad4	214791	-1.47906	7.33e-09
	Pdxdc1	94184	0.947114	7.37e-09
	Tgfb1i1	21804	-1.24228	7.39e-09
	Adtrp	109254	3.21855	7.42e-09
	Pebp1	23980	0.703126	7.53e-09
	Trip13	69716	-2.92607	7.53e-09
	Rrm1	20133	-1.02441	7.54e-09
	Sdf2	20316	0.825154	7.55e-09
	Ivns1abp	117198	1.45984	7.58e-09
	Fkbpl	56299	1.44505	7.58e-09
	R3hdm2	71750	0.969701	7.6e-09
	Pde7a	18583	1.33451	7.61e-09
	Wnt5a	22418	-1.21238	7.62e-09
	Flot2	14252	0.751724	7.64e-09
	Cdh13	12554	0.863216	7.71e-09
	Tpx2	72119	-1.94705	7.76e-09
	Ppp1r16b	228852	-1.67835	7.95e-09
	Prmt2	15468	-1.53344	8.01e-09
	Mtmr1	53332	0.9636	8.16e-09
	Rnd3	74194	-1.22287	8.3e-09
	Fsd1l	319636	-1.16999	8.37e-09
	Ranbp9	56705	1.06827	8.42e-09
	Arhgef7	54126	-0.922054	8.42e-09
	Coq2	71883	-0.929407	8.47e-09
	Lrrfip2	71268	0.823972	8.51e-09
	Chaf1a	27221	-1.50272	8.62e-09
	Prr5l	72446	-1.90549	8.62e-09
	Susd5	382111	-2.24135	8.62e-09
	Gimap8	243374	-1.82138	8.7e-09
	Adrm1	56436	0.944272	8.7e-09
	Tbl1xr1	81004	0.78709	8.7e-09
	Brap	72399	0.786832	8.97e-09
	Gpr108	78308	0.779079	9e-09
	Cdk5r1	12569	-2.02615	9.04e-09
	Trappc12	217449	0.800175	9.05e-09
	Mpv17	17527	-0.724773	9.05e-09
	Trabd	67976	0.871017	9.12e-09
	Fnbp1l	214459	-1.37079	9.14e-09
	Lsm3	67678	-0.992325	9.14e-09
	Abracl	73112	-1.05901	9.16e-09
	Ankhd1	108857	0.910181	9.19e-09
	Ddit4l	73284	-1.47027	9.27e-09
	Ppig	228005	0.86917	9.96e-09
	Arhgdib	11857	-1.34686	1e-08
	Tmem11	216821	0.776091	1.02e-08
	Med11	66172	-1.3316	1.03e-08
	Pold4	69745	0.74849	1.04e-08
	Osr2	107587	1.54954	1.04e-08
	Pfkm	18642	0.71872	1.05e-08
	Ubald1	207740	0.968306	1.05e-08
	Brca1	12189	-3.4931	1.05e-08
	Nfix	18032	0.756523	1.05e-08
	Rgp1	242406	0.898689	1.06e-08
	Nolc1	70769	1.0566	1.07e-08
	Neurl1a	18011	0.728778	1.08e-08
[truncated: 3,874 more rows]
